# Supplementary material for: Polymorphisms in JMJD1C are associated with pubertal onset in boys and reproductive function in men
Source: Sci Rep. 2017 Dec 8;7:17242. doi: 10.1038/s41598-017-17575-9 (PMC5722903; doi:10.1038/s41598-017-17575-9)
Supplement: Supplementary file 2 — Supplementary file 1 [file 41598_2017_17575_MOESM2_ESM.xlsx]

## Sheet: FSH
rs7910927	FSH	FSH_log
#N/A	1.48	0.392042
TG	3.04	1.11186
TG	2.09	0.737164
GG	2.42	0.883768
TT	3.87	1.35325
TT	3.35	1.20896
TG	2.64	0.970779
TT	2.48	0.908259
GG	3.23	1.17248
TG	4.04	1.39624
TT	3.21	1.16627
TG	0.74	-0.301105
TG	5.82	1.7613
GG	2.63	0.966984
GG	4.77	1.56235
TT	3.79	1.33237
TT	2.25	0.81093
TG	4.22	1.43984
TT	2.09	0.737164
GG	1.66	0.506818
TG	3.8	1.335
GG	2.42	0.883768
TG	5.74	1.74746
TG	2.87	1.05431
GG	1.58	0.457425
TG	2.09	0.737164
TG	2.55	0.936093
TT	4.46	1.49515
TG	3.14	1.14422
TG	5.4	1.6864
TG	2.81	1.03318
TT	3.6	1.28093
TG	2.29	0.828552
TG	1.31	0.270027
GG	3.46	1.24127
GG	1.81	0.593327
TG	6.32	1.84372
TG	#N/A	#N/A
TT	4.87	1.58309
TG	1.78	0.576613
GG	3.99	1.38379
GG	2.55	0.936093
TT	0.96	-0.040822
TG	5.57	1.7174
TT	3.91	1.36354
TG	1.01	0.00995033
TG	2.96	1.08519
TG	1.81	0.593327
TT	3.4	1.22378
TG	3.1	1.1314
TG	6.12	1.81156
GG	0.67	-0.400478
GG	4.91	1.59127
GG	2.72	1.00063
TT	3.72	1.31372
TG	3.03	1.10856
TG	1.87	0.625938
TG	2.56	0.940007
TG	1.55	0.438255
GG	1.87	0.625938
TT	4.57	1.51951
GG	2.26	0.815365
TG	3.69	1.30563
GG	1.76	0.565314
TG	2.5	0.916291
TG	3.89	1.35841
GG	1.92	0.652325
TG	1.31	0.270027
TG	2.23	0.802002
GG	4.36	1.47247
TG	4.2	1.43508
TT	4.29	1.45629
TG	1.18	0.165514
TT	2.05	0.71784
TG	1.45	0.371564
TT	2.49	0.912283
TT	0.92	-0.0833816
TG	7.22	1.97685
GG	3.82	1.34025
TG	1.25	0.223144
TT	4.72	1.55181
GG	2.36	0.858662
TT	3.34	1.20597
TT	3.2	1.16315
TG	5.24	1.65632
GG	2.46	0.900161
TG	2.13	0.756122
GG	1.3	0.262364
TT	2.91	1.06815
GG	3.35	1.20896
TT	1.5	0.405465
GG	1.81	0.593327
GG	1.73	0.548121
GG	7.55	2.02155
TG	3.02	1.10526
GG	1.59	0.463734
TT	1.26	0.231112
TG	2.57	0.943906
TT	6.1	1.80829
TT	2.21	0.792993
TG	1.08	0.076961
TG	2.03	0.708036
TT	4.66	1.53902
TT	3.03	1.10856
TT	1.53	0.425268
TT	3.23	1.17248
TG	3	1.09861
TG	5.01	1.61144
TG	2.64	0.970779
TT	2.85	1.04732
TG	2.23	0.802002
GG	0.87	-0.139262
TT	6.46	1.86563
TT	1.58	0.457425
TT	3.34	1.20597
GG	3.22	1.16938
TG	2.2	0.788457
GG	4.59	1.52388
TG	0.89	-0.116534
TG	1.36	0.307485
TG	1.37	0.314811
TT	6.01	1.79342
TG	4.69	1.54543
TG	0.74	-0.301105
TG	6.58	1.88403
TT	#N/A	#N/A
GG	3.54	1.26413
TT	1.75	0.559616
GG	4.9	1.58924
TT	2.81	1.03318
TT	2.96	1.08519
TT	2.09	0.737164
GG	2.92	1.07158
TT	1.52	0.41871
TG	1.17	0.157004
TG	3.49	1.2499
TG	2.38	0.8671
TT	4.88	1.58515
TG	8.11	2.0931
TG	4.9	1.58924
GG	4.92	1.59331
TG	#N/A	#N/A
GG	5.6	1.72277
GG	5.51	1.70656
TT	4.82	1.57277
TG	2.81	1.03318
TG	2.26	0.815365
GG	1.18	0.165514
GG	4.19	1.4327
TT	2.06	0.722706
TT	4.12	1.41585
TT	2.06	0.722706
TG	4.36	1.47247
TG	2.5	0.916291
TG	2.76	1.01523
GG	3.71	1.31103
TG	5.92	1.77834
TT	2.77	1.01885
GG	5.54	1.71199
TG	3.22	1.16938
TG	1.91	0.647103
TG	3.3	1.19392
TG	2.09	0.737164
TT	2	0.693147
TG	2.02	0.703098
TG	1.05	0.0487902
TT	0.43	-0.84397
TG	4.71	1.54969
TT	2.61	0.95935
TG	2.3	0.832909
TT	1.87	0.625938
TG	3.05	1.11514
TG	3.46	1.24127
GG	1.48	0.392042
TG	1.84	0.609766
GG	0.84	-0.174353
GG	7	1.94591
TG	1.73	0.548121
TG	2.95	1.08181
TT	3.74	1.31909
GG	6.65	1.89462
TT	3.09	1.12817
GG	3.14	1.14422
TG	3.87	1.35325
TG	3.49	1.2499
TG	1.45	0.371564
TG	3.08	1.12493
TG	5.67	1.73519
TG	8.79	2.17361
TG	1.93	0.65752
TT	1.44	0.364643
TG	2.65	0.97456
GG	2.63	0.966984
TG	1.59	0.463734
#N/A	#N/A	#N/A
TG	1.85	0.615186
GG	3.68	1.30291
TG	2.88	1.05779
TG	3.27	1.18479
TT	5.68	1.73695
TT	4.79	1.56653
GG	3.73	1.31641
TT	3.08	1.12493
TG	2.86	1.05082
TT	3.83	1.34286
TT	4.05	1.39872
TG	2.75	1.0116
TG	0.68	-0.385662
GG	5.04	1.61741
TT	1.72	0.542324
GG	0.86	-0.150823
TG	5.22	1.6525
GG	3.98	1.38128
TG	4.01	1.38879
TG	2.38	0.8671
TG	1.75	0.559616
TG	2.28	0.824175
TG	3.45	1.23837
TT	3.62	1.28647
TG	3.37	1.21491
TG	1.93	0.65752
TG	1.12	0.113329
TG	1.82	0.598837
TT	2.97	1.08856
TG	1.8	0.587787
GG	1.47	0.385262
TG	3.38	1.21788
TG	1.56	0.444686
TG	6.76	1.91102
TT	2.69	0.989541
TG	2.72	1.00063
TG	#N/A	#N/A
TG	2.67	0.982078
TT	#N/A	#N/A
GG	1.38	0.322083
GG	1.95	0.667829
GG	1.74	0.553885
TG	1.8	0.587787
TG	2.44	0.891998
TT	2.94	1.07841
TT	0.77	-0.261365
TT	6.02	1.79509
TT	1.13	0.122218
GG	2.95	1.08181
TG	2.2	0.788457
TG	3.21	1.16627
TT	1.49	0.398776
TG	1.88	0.631272
TG	1.67	0.512824
TG	2.21	0.792993
TG	2.79	1.02604
GG	7.25	1.981
GG	0.92	-0.0833816
GG	2.79	1.02604
TG	4.25	1.44692
GG	1.81	0.593327
TT	2.54	0.932164
TT	1.36	0.307485
GG	1.53	0.425268
GG	5.74	1.74746
TG	2.06	0.722706
GG	1.95	0.667829
GG	3.56	1.26976
TT	1.64	0.494696
GG	5.64	1.72988
TT	1.12	0.113329
TG	2.61	0.95935
TG	6.93	1.93586
TT	0.64	-0.446287
TG	2.61	0.95935
TT	4.86	1.58104
TG	4.92	1.59331
TG	2.78	1.02245
GG	4.62	1.53039
TT	1.28	0.24686
TG	2.47	0.904218
TG	5.01	1.61144
TG	2.91	1.06815
GG	2.95	1.08181
TT	1.86	0.620576
TG	13.8	2.62467
TT	#N/A	#N/A
TG	6.79	1.91545
GG	6.11	1.80993
TG	7.35	1.9947
TT	3.34	1.20597
TG	4.34	1.46787
TT	3.18	1.15688
TG	3.27	1.18479
TG	2.52	0.924259
TG	3.69	1.30563
TG	1.26	0.231112
TT	2.68	0.985817
TG	0.47	-0.755023
TG	2.37	0.86289
TG	2.92	1.07158
GG	4.91	1.59127
TG	3.2	1.16315
GG	1.31	0.270027
TT	1.01	0.00995033
GG	4.76	1.56025
TG	3.58	1.27536
TG	1.72	0.542324
TT	3.74	1.31909
TG	3.8	1.335
GG	1.58	0.457425
TG	4.17	1.42792
TT	3.73	1.31641
GG	1.81	0.593327
TT	2.74	1.00796
TT	3.48	1.24703
TG	4.65	1.53687
TG	5.02	1.61343
GG	1.55	0.438255
#N/A	4.64	1.53471
TT	11.6	2.45101
GG	2.54	0.932164
GG	1.65	0.500775
TG	4.99	1.60744
TG	2.5	0.916291
TT	2.37	0.86289
TG	2.77	1.01885
TT	3.02	1.10526
TG	2.56	0.940007
GG	1.28	0.24686
TG	1.46	0.378436
TG	3.94	1.37118
TT	1.17	0.157004
GG	1.33	0.285179
TG	1.86	0.620576
TG	#N/A	#N/A
TG	1.68	0.518794
GG	2.11	0.746688
TG	3.17	1.15373
GG	4.03	1.39377
TT	1.02	0.0198026
TT	4.31	1.46094
TT	1.16	0.14842
TT	1.44	0.364643
TT	5.65	1.73166
GG	4.08	1.4061
TT	3.63	1.28923
TT	2.2	0.788457
TG	1.81	0.593327
TT	1.94	0.662688
GG	0.81	-0.210721
TG	2.64	0.970779
TT	2.55	0.936093
GG	1.12	0.113329
TT	3.06	1.11841
TG	1.87	0.625938
TG	1.92	0.652325
GG	6.78	1.91398
GG	1.38	0.322083
TG	4.26	1.44927
GG	6.55	1.87947
GG	4.32	1.46326
GG	9.14	2.21266
TG	1.96	0.672944
GG	4.98	1.60543
TG	7.22	1.97685
TT	7.86	2.06179
TG	1.61	0.476234
GG	8.33	2.11986
TG	1.42	0.350657
GG	3.25	1.17865
GG	3.99	1.38379
GG	5.24	1.65632
GG	1.01	0.00995033
TT	2.56	0.940007
TG	2.1	0.741937
TG	2.85	1.04732
TG	5.07	1.62334
GG	4.93	1.59534
TT	6.75	1.90954
GG	2.37	0.86289
TG	3.04	1.11186
TG	1.5	0.405465
TG	4.35	1.47018
TG	1.18	0.165514
TG	0.61	-0.494296
TG	1.46	0.378436
GG	0.84	-0.174353
TT	5.27	1.66203
TT	2.69	0.989541
TG	#N/A	#N/A
TG	3.6	1.28093
TG	3.14	1.14422
TG	3.61	1.28371
TG	2.45	0.896088
GG	6.11	1.80993
GG	3.14	1.14422
TG	3.46	1.24127
TG	3.18	1.15688
GG	12.2	2.50144
TG	3.06	1.11841
GG	0.59	-0.527633
TT	1.64	0.494696
TG	0.94	-0.0618754
GG	1.98	0.683097
TT	2.95	1.08181
TG	2.3	0.832909
TG	6.55	1.87947
GG	2.71	0.996949
GG	4.04	1.39624
TG	1.39	0.329304
TT	2.03	0.708036
TG	3.16	1.15057
GG	3.3	1.19392
TT	2.04	0.71295
TT	3.53	1.2613
TG	1.44	0.364643
GG	4.5	1.50408
TT	3.81	1.33763
TG	1.55	0.438255
TT	2.96	1.08519
TG	3.54	1.26413
GG	1.13	0.122218
TG	3.08	1.12493
GG	4.72	1.55181
GG	4.31	1.46094
GG	4.69	1.54543
TG	3.42	1.22964
TT	1.8	0.587787
TG	2.79	1.02604
TG	1.73	0.548121
TG	2.33	0.845868
GG	2.76	1.01523
GG	1.54	0.431782
TT	3.03	1.10856
TG	2.87	1.05431
GG	2.48	0.908259
GG	1.93	0.65752
TG	3.42	1.22964
TT	4.63	1.53256
GG	3.08	1.12493
GG	1.92	0.652325
TG	5.87	1.76985
GG	1.69	0.524729
TG	2.98	1.09192
GG	3.78	1.32972
TT	1.84	0.609766
TG	2.84	1.0438
GG	3.94	1.37118
TG	5.87	1.76985
GG	7.33	1.99198
TG	1.26	0.231112
TT	2.3	0.832909
GG	3.76	1.32442
TG	2.65	0.97456
TG	3.11	1.13462
TG	1.28	0.24686
TT	2.28	0.824175
TG	2.4	0.875469
GG	2.01	0.698135
TT	3.5	1.25276
TT	1.4	0.336472
TG	2.5	0.916291
TT	3.18	1.15688
TG	2.28	0.824175
TG	1.36	0.307485
TG	1.33	0.285179
TT	3.11	1.13462
TG	2.23	0.802002
GG	2.13	0.756122
TG	4.48	1.49962
TG	1.11	0.10436
GG	2.01	0.698135
TG	0.8	-0.223144
TT	3.65	1.29473
TT	2.53	0.928219
TT	3.04	1.11186
TG	5.13	1.63511
TG	1.07	0.0676586
GG	2.06	0.722706
TG	1.41	0.34359
TG	3.58	1.27536
TG	1.09	0.0861777
GG	3.34	1.20597
TG	0.88	-0.127833
TG	3.01	1.10194
GG	1.95	0.667829
TG	2.66	0.978326
TG	2.48	0.908259
TT	1.82	0.598837
TG	3.55	1.26695
TT	4.47	1.49739
GG	2.19	0.783902
TG	0.77	-0.261365
GG	6.98	1.94305
TG	3.26	1.18173
TT	1.8	0.587787
TG	1.31	0.270027
GG	3.03	1.10856
TT	0.7	-0.356675
TT	0.97	-0.0304592
TT	1.78	0.576613
GG	8.04	2.08443
GG	1.9	0.641854
TT	1.93	0.65752
TT	2.01	0.698135
GG	3.47	1.24415
TT	1.56	0.444686
GG	2.62	0.963174
TG	7.79	2.05284
TG	4.17	1.42792
TT	2.2	0.788457
TT	3.18	1.15688
TG	1.41	0.34359
TG	5.88	1.77156
TG	4.18	1.43031
TG	1.07	0.0676586
GG	2.12	0.751416
TG	2.29	0.828552
TG	12.4	2.5177
TT	2.03	0.708036
GG	5.83	1.76302
GG	2.01	0.698135
TT	5.8	1.75786
TT	1.95	0.667829
TG	1.63	0.48858
TT	2.98	1.09192
TT	2	0.693147
TG	3.16	1.15057
TG	1.7	0.530628
GG	5.43	1.69194
TG	2.33	0.845868
TT	2.99	1.09527
TG	3.99	1.38379
TG	2.85	1.04732
TG	0.93	-0.0725707
TG	4.49	1.50185
TG	4.26	1.44927
GG	5.44	1.69378
TG	4.78	1.56444
TT	2.92	1.07158
GG	1.82	0.598837
TG	2.22	0.797507
TT	2.49	0.912283
TG	4.08	1.4061
GG	2.62	0.963174
TG	4.04	1.39624
TG	4.4	1.4816
GG	3.22	1.16938
GG	2.28	0.824175
TG	1.78	0.576613
GG	1.86	0.620576
GG	3.52	1.25846
TG	1.32	0.277632
TG	1.95	0.667829
TG	2.52	0.924259
TG	2.58	0.947789
TG	3.47	1.24415
TG	3.44	1.23547
TG	1.93	0.65752
TG	5.81	1.75958
GG	2.55	0.936093
TG	1.84	0.609766
TT	2.19	0.783902
TG	2.41	0.879627
GG	7.68	2.03862
TG	3.19	1.16002
TG	1.78	0.576613
TG	2.17	0.774727
GG	8.01	2.08069
TG	1.96	0.672944
TG	2.43	0.887891
TT	1.74	0.553885
GG	4.65	1.53687
TT	1.65	0.500775
TG	3.52	1.25846
GG	1.41	0.34359
TT	4.62	1.53039
GG	1.92	0.652325
TG	1.1	0.0953102
TT	1.88	0.631272
TT	2.33	0.845868
TT	1.78	0.576613
TT	3.13	1.14103
TG	1.32	0.277632
TG	4.09	1.40854
TT	#N/A	#N/A
GG	3.9	1.36098
TG	2.27	0.81978
TG	1.76	0.565314
TG	1.65	0.500775
TG	3.27	1.18479
GG	1.37	0.314811
GG	1.39	0.329304
TG	0.8	-0.223144
GG	3.57	1.27257
TT	1.74	0.553885
TG	2.04	0.71295
GG	5.22	1.6525
TG	2.09	0.737164
TG	1.77	0.57098
TG	2.44	0.891998
TG	2.58	0.947789
TT	1.93	0.65752
GG	2.83	1.04028
TG	3.21	1.16627
GG	4.19	1.4327
TG	1.4	0.336472
TG	2.91	1.06815
TG	1.75	0.559616
TT	1.51	0.41211
TG	2.45	0.896088
TG	5.9	1.77495
TT	2.76	1.01523
TG	0.77	-0.261365
TG	2.82	1.03674
TT	2.59	0.951658
TT	1.78	0.576613
TG	1.31	0.270027
GG	4.71	1.54969
TG	1.51	0.41211
TG	3.33	1.20297
TG	3.46	1.24127
TG	4.67	1.54116
TG	2.84	1.0438
TG	6.15	1.81645
TG	4.59	1.52388
TG	5.39	1.68455
GG	7.79	2.05284
TG	4.75	1.55814
TG	2.38	0.8671
TT	1.07	0.0676586
TG	2.84	1.0438
GG	6	1.79176
TG	2.25	0.81093
TT	5.52	1.70838
GG	2.71	0.996949
TG	3.18	1.15688
TG	1.28	0.24686
TG	4.51	1.5063
TG	3.74	1.31909
GG	1.12	0.113329
TG	2.64	0.970779
TT	1.57	0.451076
TT	1.75	0.559616
TT	1.54	0.431782
TT	4.27	1.45161
TT	3.03	1.10856
TG	1.48	0.392042
TT	1.68	0.518794
TG	2.34	0.850151
TG	2.55	0.936093
TG	1.73	0.548121
TG	3.01	1.10194
GG	1.92	0.652325
TT	5.13	1.63511
TT	1.69	0.524729
TG	2.92	1.07158
TG	3.54	1.26413
GG	2.64	0.970779
GG	1.76	0.565314
TG	1.9	0.641854
GG	8.25	2.11021
TG	1.67	0.512824
TG	1.46	0.378436
GG	3.34	1.20597
TT	1.7	0.530628
TG	6.56	1.88099
TG	1.09	0.0861777
TG	3.27	1.18479
TG	0.81	-0.210721
GG	1.45	0.371564
GG	3.95	1.37372
TG	4.35	1.47018
GG	3.73	1.31641
TG	4.29	1.45629
TG	4.88	1.58515
TG	2.51	0.920283
TG	5.1	1.62924
TG	1.86	0.620576
TG	2.27	0.81978
TG	3.58	1.27536
GG	1.13	0.122218
TG	3.66	1.29746
TT	8.08	2.08939
TG	1.06	0.0582689
TG	2.71	0.996949
TT	2.27	0.81978
TT	2.14	0.760806
TG	6.07	1.80336
TT	2.43	0.887891
GG	5.68	1.73695
TT	#N/A	#N/A
GG	2.44	0.891998
TG	4.19	1.4327
TT	4.13	1.41828
TT	1.08	0.076961
TG	2.44	0.891998
TG	1.76	0.565314
TG	3.07	1.12168
TG	5.53	1.71019
TG	1.91	0.647103
TG	1.34	0.29267
TG	1.33	0.285179
TG	4.96	1.60141
TT	1.33	0.285179
TT	0.9	-0.105361
GG	1.36	0.307485
TG	2.81	1.03318
TG	6.19	1.82294
TG	3.16	1.15057
TG	1.62	0.482426
GG	4.25	1.44692
GG	4.2	1.43508
TG	1.32	0.277632
GG	2	0.693147
TG	1.01	0.00995033
TG	2.45	0.896088
TT	6.97	1.94162
TG	9.82	2.28442
GG	7.44	2.00687
TG	5.68	1.73695
GG	1.64	0.494696
TG	3	1.09861
TG	6.27	1.83578
TT	2.17	0.774727
GG	3.07	1.12168
GG	1.88	0.631272
TT	1.57	0.451076
TT	2.27	0.81978
GG	4.69	1.54543
TG	5.16	1.64094
GG	5.37	1.68083
GG	0.98	-0.0202027
GG	3.59	1.27815
TT	3.8	1.335
TG	1.52	0.41871
GG	3.11	1.13462
TG	0.87	-0.139262
TG	1.02	0.0198026
TT	1.11	0.10436
TT	1.47	0.385262
GG	2.02	0.703098
GG	2.83	1.04028
GG	2.86	1.05082
TT	4.48	1.49962
TG	3.31	1.19695
GG	2.9	1.06471
TG	1.74	0.553885
TG	1.83	0.604316
TG	1.58	0.457425
TT	4.76	1.56025
TG	3.28	1.18784
TG	2.11	0.746688
TG	1.7	0.530628
TT	2.72	1.00063
GG	2.24	0.806476
GG	3.72	1.31372
TT	2.57	0.943906
GG	2.15	0.765468
GG	4.87	1.58309
GG	3.81	1.33763
TG	2.28	0.824175
GG	4.69	1.54543
TG	2.46	0.900161
TG	2.07	0.727549
TG	2.23	0.802002
TG	2.3	0.832909
GG	#N/A	#N/A
TG	1.72	0.542324
TG	1.91	0.647103
TG	1.24	0.215111
TG	#N/A	#N/A
GG	5.65	1.73166
TG	2.99	1.09527
TG	2.17	0.774727
TT	3.76	1.32442
GG	2.19	0.783902
TT	3.32	1.19996
TG	3.88	1.35584
TG	1.78	0.576613
GG	8.52	2.14242
GG	3.58	1.27536
TG	2.36	0.858662
TG	3.86	1.35067
TT	4.55	1.51513
TT	1.32	0.277632
TT	2.19	0.783902
TG	2.35	0.854415
TG	1.32	0.277632
GG	2.8	1.02962
TG	3.31	1.19695
GG	7.68	2.03862
TG	3.51	1.25562
TG	2.29	0.828552
TG	4.16	1.42552
TG	6.1	1.80829
TG	4.6	1.52606
TT	1.23	0.207014
TT	1.41	0.34359
TT	2.67	0.982078
TT	2.08	0.732368
GG	2.69	0.989541
TG	7.92	2.06939
TT	2.42	0.883768
TT	3.2	1.16315
TG	4.77	1.56235
TT	1.65	0.500775
TT	2.83	1.04028
TG	0.94	-0.0618754
TT	4.13	1.41828
GG	2.41	0.879627
GG	4.17	1.42792
GG	2.2	0.788457
TT	2.76	1.01523
GG	8.25	2.11021
TT	1.8	0.587787
TT	3.17	1.15373
TG	2.17	0.774727
GG	1.63	0.48858
TT	#N/A	#N/A
TG	3.97	1.37877
TT	1.89	0.636577
TT	1.88	0.631272
TG	0.55	-0.597837
TG	1.79	0.582216
TG	1.56	0.444686
GG	4.36	1.47247
TG	4.66	1.53902
GG	1.89	0.636577
TG	6.87	1.92716
TT	2.14	0.760806
TG	3.43	1.23256
GG	1.1	0.0953102
TG	5.26	1.66013
GG	6.16	1.81808
TT	1.12	0.113329
GG	2.5	0.916291
GG	6.55	1.87947
TG	1.75	0.559616
TT	2.82	1.03674
TG	1.41	0.34359
GG	3.68	1.30291
GG	0.91	-0.0943107
TT	1.2	0.182322
TT	1.87	0.625938
TG	1.54	0.431782
TG	2.39	0.871293
GG	0.81	-0.210721
TG	2.23	0.802002
TG	2.05	0.71784
TT	6.85	1.92425
GG	4.15	1.42311
TG	#N/A	#N/A
TG	2.12	0.751416
TG	4.2	1.43508
TG	1.95	0.667829
TT	4.36	1.47247
TT	4.39	1.47933
GG	3.69	1.30563
TT	5.72	1.74397
GG	1.52	0.41871
TG	2.24	0.806476
GG	1.99	0.688135
TG	1.38	0.322083
TG	13.3	2.58776
TG	2.46	0.900161
TG	4.8	1.56862
GG	1.34	0.29267
TG	2.73	1.0043
TT	2.05	0.71784
TG	3.54	1.26413
GG	2.51	0.920283
TG	1.7	0.530628
GG	1.93	0.65752
TT	2.71	0.996949
TG	5.61	1.72455
#N/A	2.2	0.788457
GG	1.44	0.364643
TG	#N/A	#N/A
TT	0.93	-0.0725707
TG	1.7	0.530628
GG	2.66	0.978326
TG	4.34	1.46787
GG	4.65	1.53687
TT	1.5	0.405465
TG	1.06	0.0582689
GG	7.24	1.97962
GG	3.06	1.11841
TG	6.66	1.89612
TT	6.73	1.90658
TT	2.97	1.08856
TG	#N/A	#N/A
GG	1.19	0.173953
TG	2.66	0.978326
TT	2.42	0.883768
GG	6.68	1.89912
TT	2.54	0.932164
TT	2.47	0.904218
TT	2.9	1.06471
GG	6.15	1.81645
TG	3.4	1.22378
TT	1.43	0.357674
TG	3.02	1.10526
TG	2.97	1.08856
TG	2.62	0.963174
TG	4.8	1.56862
GG	2.14	0.760806
TG	1.79	0.582216
GG	5.25	1.65823
TG	2	0.693147
TG	1.66	0.506818
TT	2.46	0.900161
TG	4.53	1.51072
TG	2.92	1.07158
TT	4.82	1.57277
TT	3.75	1.32176
TT	4.46	1.49515
TG	14.5	2.67415
TG	2.5	0.916291
TG	2.48	0.908259
TT	2.3	0.832909
GG	1.25	0.223144
TG	4.48	1.49962
TG	0.91	-0.0943107
TG	6.34	1.84688
GG	5.35	1.6771
GG	2.4	0.875469
TG	3.42	1.22964
TG	1.05	0.0487902
TG	2.14	0.760806
TG	2.32	0.841567
TG	2.01	0.698135
TT	0.62	-0.478036
GG	8.44	2.13298
TG	3.41	1.22671
TT	1.52	0.41871
TT	1.95	0.667829
TT	3.33	1.20297
TT	1.91	0.647103
GG	2.42	0.883768
TG	4.22	1.43984
GG	4.64	1.53471
TG	16.5	2.80336
TG	1.12	0.113329
TG	2.61	0.95935
TT	2.45	0.896088
TG	5.02	1.61343
TT	4.05	1.39872
TG	2.36	0.858662
GG	3.79	1.33237
TG	1.84	0.609766
TT	3.4	1.22378
TT	1.89	0.636577
GG	2.28	0.824175
TT	3.51	1.25562
TG	4.9	1.58924
TT	2.93	1.075
TG	3.23	1.17248
TT	3.15	1.1474
TG	1.68	0.518794
GG	3.23	1.17248
GG	1.86	0.620576
TG	3.15	1.1474
GG	2.25	0.81093
TT	1.49	0.398776
TT	1.44	0.364643
TG	1.76	0.565314
TG	3.28	1.18784
TG	6.42	1.85942
GG	3.68	1.30291
TG	3.77	1.32708
TG	1.39	0.329304
GG	4.14	1.4207
TT	2.79	1.02604
GG	3.02	1.10526
GG	3.07	1.12168
TG	5.04	1.61741
TG	7.29	1.9865
TG	5.88	1.77156
TG	1.27	0.239017
TG	3.36	1.21194
TG	2.53	0.928219
TG	1.63	0.48858
TG	1.6	0.470004
TG	1.58	0.457425
TG	2.16	0.770108
TG	#N/A	#N/A
GG	1.04	0.0392207
TG	2.85	1.04732
TG	5.71	1.74222
TG	2.68	0.985817
TG	2.04	0.71295
TG	3.05	1.11514
TG	8.3	2.11626
GG	3.69	1.30563
GG	2.01	0.698135
GG	2.93	1.075
TT	3.15	1.1474
GG	1.93	0.65752
TT	3.8	1.335
TG	3.87	1.35325
TG	1.65	0.500775
TT	1.97	0.678034
TG	4.11	1.41342
TT	5.71	1.74222
TT	3.08	1.12493
TG	2.9	1.06471
TG	1.83	0.604316
TG	3.04	1.11186
TT	3.7	1.30833
TT	1.56	0.444686
GG	2.11	0.746688
TT	0.54	-0.616186
GG	#N/A	#N/A
TT	2.13	0.756122
TT	1.85	0.615186
TG	0.97	-0.0304592
TG	2.84	1.0438
TT	3.2	1.16315
GG	6.76	1.91102
TG	1.42	0.350657
TG	2.65	0.97456
GG	4.88	1.58515
TG	5.09	1.62728
TG	3.01	1.10194
TG	1.72	0.542324
GG	1.31	0.270027
TG	2.35	0.854415
TG	#N/A	#N/A
GG	2.23	0.802002
TG	6.68	1.89912

## Sheet: Inhibin B
rs7910927	Inhibin_B	InhibinB_sqrt
TT	232	15.2315
TG	163	12.7671
TG	153	12.3693
TT	226	15.0333
TG	123	11.0905
TG	247	15.7162
TT	167	12.9228
GG	198	14.0712
TG	210	14.4914
TG	266	16.3095
TG	106	10.2956
GG	146	12.083
TG	114	10.6771
TT	407	20.1742
TG	156	12.49
TT	99	9.94987
TG	363	19.0526
TT	141	11.8743
TG	143	11.9583
GG	29	5.38516
GG	223	14.9332
TG	206	14.3527
TT	279	16.7033
TT	151	12.2882
TT	66	8.12404
GG	213	14.5945
TT	183	13.5277
TG	117	10.8167
TG	153	12.3693
TT	229	15.1327
TG	172	13.1149
GG	162	12.7279
TG	202	14.2127
TG	155	12.4499
TG	65	8.06226
TT	200	14.1421
GG	83	9.11043
GG	199	14.1067
TG	75	8.66025
TG	124	11.1355
GG	30	5.47723
GG	284	16.8523
GG	334	18.2757
TG	230	15.1658
TT	139	11.7898
TG	205	14.3178
TG	217	14.7309
TG	195	13.9642
GG	190	13.784
GG	102	10.0995
GG	259	16.0935
TT	216	14.6969
GG	164	12.8062
GG	105	10.247
TG	172	13.1149
TG	167	12.9228
TG	147	12.1244
TG	291	17.0587
GG	155	12.4499
TG	161	12.6886
TG	73	8.544
TT	122	11.0454
TT	230	15.1658
TG	114	10.6771
TT	88	9.38083
GG	252	15.8745
TT	183	13.5277
TT	148	12.1655
TG	224	14.9666
TG	236	15.3623
TG	208	14.4222
GG	88	9.38083
TG	276	16.6132
TG	191	13.8203
TT	170	13.0384
TT	120	10.9545
TG	233	15.2643
TG	82	9.05539
TG	122	11.0454
GG	92	9.59166
GG	106	10.2956
GG	141	11.8743
#N/A	202	14.2127
TG	88	9.38083
GG	126	11.225
GG	170	13.0384
TT	134	11.5758
TT	164	12.8062
TG	258	16.0624
GG	297	17.2337
TG	186	13.6382
TG	156	12.49
TG	113	10.6301
TG	124	11.1355
TG	198	14.0712
GG	144	12
TT	269	16.4012
TG	107	10.3441
TG	174	13.1909
TT	170	13.0384
TG	227	15.0665
TG	131	11.4455
TG	103	10.1489
TT	123	11.0905
GG	287	16.9411
TT	86	9.27362
GG	182	13.4907
TG	187	13.6748
GG	97	9.84886
TG	216	14.6969
TT	134	11.5758
TG	159	12.6095
TG	219	14.7986
TT	#N/A	#N/A
TG	190	13.784
TG	79	8.88819
TG	163	12.7671
GG	173	13.1529
TG	184	13.5647
TT	120	10.9545
TT	150	12.2474
TT	206	14.3527
TG	155	12.4499
TT	296	17.2047
TG	163	12.7671
GG	87	9.32738
GG	138	11.7473
TT	351	18.735
TG	#N/A	#N/A
TG	112	10.583
TG	213	14.5945
TG	249	15.7797
GG	156	12.49
TG	168	12.9615
TT	226	15.0333
TT	154	12.4097
TG	211	14.5258
TG	227	15.0665
TT	128	11.3137
TG	142	11.9164
TT	216	14.6969
GG	205	14.3178
TG	81	9
GG	116	10.7703
GG	48	6.9282
TG	#N/A	#N/A
TG	195	13.9642
GG	95	9.74679
GG	136	11.6619
TT	114	10.6771
TG	214	14.6287
TG	198	14.0712
TG	73	8.544
TG	234	15.2971
GG	183	13.5277
TG	76	8.7178
GG	120	10.9545
TG	193	13.8924
GG	171	13.0767
TG	140	11.8322
TG	110	10.4881
TG	210	14.4914
TT	101	10.0499
GG	162	12.7279
TT	206	14.3527
TG	191	13.8203
TT	241	15.5242
TG	164	12.8062
TG	133	11.5326
GG	221	14.8661
TT	#N/A	#N/A
GG	169	13
TT	293	17.1172
TT	239	15.4596
TG	183	13.5277
TG	185	13.6015
TT	140	11.8322
TG	149	12.2066
GG	87	9.32738
GG	193	13.8924
TT	156	12.49
TG	63	7.93725
TT	187	13.6748
TT	135	11.619
GG	71	8.42615
TT	174	13.1909
TT	16	4
TG	107	10.3441
TT	247	15.7162
TT	45	6.7082
TT	147	12.1244
TG	145	12.0416
TT	185	13.6015
TG	105	10.247
TT	210	14.4914
TG	153	12.3693
TG	152	12.3288
GG	209	14.4568
TT	214	14.6287
TG	176	13.2665
TG	32	5.65685
GG	260	16.1245
TG	213	14.5945
TG	172	13.1149
TG	#N/A	#N/A
TG	190	13.784
TG	182	13.4907
GG	237	15.3948
TG	21	4.58258
TG	142	11.9164
TT	66	8.12404
TG	197	14.0357
TG	315	17.7482
TG	125	11.1803
TG	180	13.4164
TG	163	12.7671
TT	422	20.5426
TG	186	13.6382
TT	87	9.32738
TG	113	10.6301
TT	285	16.8819
GG	286	16.9115
TT	55	7.4162
TG	211	14.5258
TT	141	11.8743
TG	181	13.4536
GG	110	10.4881
GG	30	5.47723
TT	261	16.1555
GG	194	13.9284
TT	235	15.3297
TG	136	11.6619
TG	163	12.7671
TG	267	16.3401
TG	141	11.8743
GG	237	15.3948
TT	206	14.3527
GG	128	11.3137
GG	374	19.3391
TG	49	7
GG	136	11.6619
TT	216	14.6969
TG	150	12.2474
GG	169	13
TG	93	9.64365
TG	#N/A	#N/A
TT	123	11.0905
TT	169	13
TG	156	12.49
GG	92	9.59166
TT	237	15.3948
GG	99	9.94987
GG	115	10.7238
TG	147	12.1244
TT	146	12.083
TG	167	12.9228
TG	200	14.1421
TG	92	9.59166
TG	217	14.7309
GG	317	17.8045
TG	86	9.27362
GG	56	7.48331
TG	130	11.4018
TG	104	10.198
TT	191	13.8203
TG	176	13.2665
TG	96	9.79796
TT	136	11.6619
TG	163	12.7671
#N/A	#N/A	#N/A
TT	169	13
TG	145	12.0416
GG	202	14.2127
GG	265	16.2788
GG	75	8.66025
GG	156	12.49
TG	203	14.2478
TG	172	13.1149
TG	225	15
TT	161	12.6886
GG	95	9.74679
TT	179	13.3791
TG	173	13.1529
TG	160	12.6491
TG	160	12.6491
GG	90	9.48683
TG	87	9.32738
TG	124	11.1355
TG	149	12.2066
GG	175	13.2288
TG	219	14.7986
TG	172	13.1149
TG	168	12.9615
GG	#N/A	#N/A
TG	163	12.7671
TG	183	13.5277
GG	131	11.4455
TG	122	11.0454
TG	144	12
TG	196	14
TT	244	15.6205
TG	162	12.7279
TT	169	13
TG	182	13.4907
GG	132	11.4891
GG	165	12.8452
GG	220	14.8324
TG	172	13.1149
GG	141	11.8743
TG	152	12.3288
TG	236	15.3623
TG	129	11.3578
GG	214	14.6287
TT	160	12.6491
TG	156	12.49
TG	112	10.583
TG	178	13.3417
TG	181	13.4536
TT	113	10.6301
TG	138	11.7473
TG	156	12.49
GG	79	8.88819
TT	211	14.5258
TG	159	12.6095
GG	30	5.47723
TG	173	13.1529
GG	154	12.4097
TG	183	13.5277
TT	140	11.8322
TG	258	16.0624
TT	219	14.7986
TG	219	14.7986
TT	180	13.4164
GG	154	12.4097
GG	167	12.9228
TG	152	12.3288
GG	192	13.8564
TG	129	11.3578
TT	158	12.5698
TT	189	13.7477
GG	192	13.8564
TG	144	12
TT	165	12.8452
GG	219	14.7986
TT	169	13
TG	264	16.2481
TG	204	14.2829
GG	170	13.0384
GG	193	13.8924
GG	145	12.0416
TG	242	15.5563
GG	71	8.42615
TT	169	13
GG	158	12.5698
TT	174	13.1909
TT	197	14.0357
GG	229	15.1327
GG	201	14.1774
TT	#N/A	#N/A
GG	142	11.9164
TG	243	15.5885
TT	232	15.2315
TG	103	10.1489
TG	156	12.49
TG	263	16.2173
GG	177	13.3041
TG	200	14.1421
TG	94	9.69536
GG	147	12.1244
TT	156	12.49
TG	#N/A	#N/A
TT	190	13.784
TT	279	16.7033
TT	118	10.8628
GG	110	10.4881
GG	136	11.6619
TG	302	17.3781
TG	78	8.83176
TT	102	10.0995
GG	101	10.0499
GG	198	14.0712
TT	256	16
GG	298	17.2627
TG	189	13.7477
TT	188	13.7113
TG	155	12.4499
TT	162	12.7279
GG	38	6.16441
GG	95	9.74679
GG	214	14.6287
GG	269	16.4012
TG	113	10.6301
TT	105	10.247
TT	54	7.34847
TG	57	7.54983
GG	127	11.2694
TT	119	10.9087
TG	319	17.8606
GG	127	11.2694
GG	121	11
TT	313	17.6918
TG	121	11
GG	277	16.6433
TG	181	13.4536
GG	78	8.83176
GG	175	13.2288
TT	79	8.88819
TT	115	10.7238
TG	155	12.4499
TT	233	15.2643
TT	302	17.3781
TG	217	14.7309
TT	164	12.8062
TG	162	12.7279
GG	97	9.84886
GG	196	14
TT	233	15.2643
#N/A	196	14
TT	54	7.34847
GG	89	9.43398
TG	263	16.2173
TG	200	14.1421
GG	181	13.4536
TT	181	13.4536
TT	167	12.9228
TG	200	14.1421
TT	122	11.0454
TG	160	12.6491
GG	224	14.9666
TT	195	13.9642
GG	174	13.1909
TT	192	13.8564
TG	138	11.7473
GG	135	11.619
TG	121	11
GG	114	10.6771
TT	183	13.5277
TG	170	13.0384
TG	211	14.5258
TT	241	15.5242
TT	210	14.4914
GG	181	13.4536
TG	162	12.7279
TG	138	11.7473
TG	148	12.1655
TT	200	14.1421
TG	133	11.5326
TT	157	12.53
GG	157	12.53
TG	169	13
GG	148	12.1655
TG	131	11.4455
GG	156	12.49
TG	190	13.784
GG	198	14.0712
TT	256	16
TG	193	13.8924
GG	107	10.3441
TG	245	15.6525
GG	246	15.6844
TG	152	12.3288
GG	190	13.784
TG	171	13.0767
TG	71	8.42615
TG	231	15.1987
TG	106	10.2956
TT	193	13.8924
TT	313	17.6918
GG	177	13.3041
TG	199	14.1067
TG	165	12.8452
TT	156	12.49
GG	217	14.7309
GG	115	10.7238
TT	253	15.906
TT	174	13.1909
TG	92	9.59166
GG	188	13.7113
GG	113	10.6301
TG	151	12.2882
TG	135	11.619
GG	140	11.8322
TG	94	9.69536
TG	202	14.2127
GG	99	9.94987
TT	134	11.5758
TG	177	13.3041
TT	227	15.0665
TT	347	18.6279
TT	268	16.3707
TG	119	10.9087
TG	137	11.7047
TT	252	15.8745
TG	254	15.9374
TT	146	12.083
TT	145	12.0416
TG	244	15.6205
GG	153	12.3693
TG	87	9.32738
GG	87	9.32738
TT	137	11.7047
TG	159	12.6095
TG	204	14.2829
TG	78	8.83176
TG	163	12.7671
TG	112	10.583
TG	139	11.7898
TG	168	12.9615
GG	80	8.94427
TG	302	17.3781
TG	127	11.2694
TG	199	14.1067
TG	133	11.5326
GG	128	11.3137
TG	223	14.9332
TG	48	6.9282
GG	150	12.2474
TG	190	13.784
TG	155	12.4499
TG	231	15.1987
TG	184	13.5647
TT	141	11.8743
TG	128	11.3137
TG	136	11.6619
TG	188	13.7113
TG	254	15.9374
GG	208	14.4222
TT	192	13.8564
TT	73	8.544
TG	224	14.9666
TG	103	10.1489
TG	132	11.4891
TT	196	14
GG	161	12.6886
TG	111	10.5357
TT	153	12.3693
TG	181	13.4536
TG	196	14
GG	177	13.3041
TG	76	8.7178
GG	274	16.5529
GG	134	11.5758
TG	129	11.3578
TG	137	11.7047
GG	111	10.5357
GG	223	14.9332
TT	267	16.3401
TG	222	14.8997
GG	174	13.1909
TG	238	15.4272
TG	126	11.225
GG	162	12.7279
GG	155	12.4499
TG	312	17.6635
GG	155	12.4499
GG	229	15.1327
TG	#N/A	#N/A
TG	173	13.1529
GG	216	14.6969
TG	101	10.0499
TT	158	12.5698
TG	176	13.2665
TG	155	12.4499
TT	132	11.4891
TT	128	11.3137
GG	86	9.27362
TT	142	11.9164
GG	137	11.7047
GG	160	12.6491
TG	174	13.1909
TG	195	13.9642
TG	292	17.088
GG	194	13.9284
GG	241	15.5242
GG	92	9.59166
TG	253	15.906
TG	173	13.1529
TT	154	12.4097
GG	390	19.7484
TG	166	12.8841
TT	255	15.9687
GG	121	11
TG	125	11.1803
TG	297	17.2337
GG	114	10.6771
TG	168	12.9615
TG	130	11.4018
GG	136	11.6619
TG	185	13.6015
TG	169	13
TG	132	11.4891
TT	144	12
TG	154	12.4097
TT	129	11.3578
TT	170	13.0384
TG	156	12.49
GG	277	16.6433
TG	198	14.0712
TT	178	13.3417
TG	149	12.2066
TG	195	13.9642
TG	168	12.9615
GG	126	11.225
TG	280	16.7332
TG	169	13
TT	127	11.2694
GG	135	11.619
GG	97	9.84886
TG	145	12.0416
TG	50	7.07107
TT	165	12.8452
TT	265	16.2788
GG	132	11.4891
TG	286	16.9115
TG	227	15.0665
TG	199	14.1067
TT	192	13.8564
TG	130	11.4018
GG	198	14.0712
TG	115	10.7238
GG	135	11.619
TG	149	12.2066
TT	211	14.5258
TG	96	9.79796
TG	126	11.225
GG	171	13.0767
TG	130	11.4018
TG	287	16.9411
TT	104	10.198
TG	141	11.8743
TG	100	10
GG	175	13.2288
TG	113	10.6301
GG	216	14.6969
TT	103	10.1489
TG	169	13
GG	69	8.30662
TG	90	9.48683
TT	173	13.1529
GG	176	13.2665
TT	123	11.0905
TG	107	10.3441
TG	147	12.1244
GG	209	14.4568
TT	138	11.7473
GG	186	13.6382
TT	185	13.6015
TG	131	11.4455
TG	113	10.6301
GG	185	13.6015
GG	133	11.5326
TT	181	13.4536
TT	230	15.1658
TG	185	13.6015
TG	120	10.9545
TG	186	13.6382
TT	239	15.4596
TG	157	12.53
TG	168	12.9615
TG	261	16.1555
TT	164	12.8062
TG	161	12.6886
TT	49	7
TT	168	12.9615
GG	30	5.47723
TT	124	11.1355
GG	127	11.2694
TT	222	14.8997
TG	100	10
TT	60	7.74597
GG	262	16.1864
TT	221	14.8661
TT	170	13.0384
TT	105	10.247
TG	168	12.9615
TT	172	13.1149
TG	198	14.0712
GG	170	13.0384
TG	173	13.1529
GG	222	14.8997
TG	118	10.8628
TG	117	10.8167
TT	289	17
TG	108	10.3923
TT	176	13.2665
TG	202	14.2127
TT	96	9.79796
TG	165	12.8452
TT	187	13.6748
TG	202	14.2127
TG	225	15
GG	236	15.3623
TG	356	18.868
GG	174	13.1909
GG	104	10.198
TT	217	14.7309
TG	84	9.16515
TG	181	13.4536
TG	190	13.784
GG	204	14.2829
GG	158	12.5698
TG	233	15.2643
GG	132	11.4891
GG	187	13.6748
GG	131	11.4455
TT	118	10.8628
TG	73	8.544
TG	208	14.4222
TG	177	13.3041
TT	137	11.7047
TG	128	11.3137
TG	141	11.8743
GG	206	14.3527
TG	194	13.9284
TT	170	13.0384
TG	266	16.3095
TT	158	12.5698
TG	203	14.2478
GG	275	16.5831
TG	282	16.7929
GG	205	14.3178
TT	156	12.49
TG	181	13.4536
TG	210	14.4914
TT	252	15.8745
TG	75	8.66025
TG	224	14.9666
TG	111	10.5357
TG	255	15.9687
TG	99	9.94987
TG	219	14.7986
GG	309	17.5784
GG	137	11.7047
TT	146	12.083
TT	175	13.2288
TG	32	5.65685
TG	186	13.6382
TG	158	12.5698
TG	197	14.0357
GG	141	11.8743
TT	65	8.06226
TT	#N/A	#N/A
TG	100	10
TG	154	12.4097
TT	171	13.0767
GG	232	15.2315
GG	118	10.8628
TT	244	15.6205
TG	212	14.5602
TT	201	14.1774
TT	243	15.5885
TG	169	13
TG	379	19.4679
TT	152	12.3288
GG	240	15.4919
TG	95	9.74679
TT	267	16.3401
TG	214	14.6287
TG	123	11.0905
TG	167	12.9228
TG	268	16.3707
TG	219	14.7986
GG	199	14.1067
TT	192	13.8564
TG	140	11.8322
TT	292	17.088
TG	187	13.6748
TG	227	15.0665
#N/A	103	10.1489
TT	196	14
TG	#N/A	#N/A
TG	232	15.2315
GG	126	11.225
GG	182	13.4907
GG	213	14.5945
TT	165	12.8452
TT	182	13.4907
TG	128	11.3137
TT	189	13.7477
TG	151	12.2882
TG	147	12.1244
TT	141	11.8743
TG	170	13.0384
GG	84	9.16515
TG	171	13.0767
TG	117	10.8167
TG	143	11.9583
TT	192	13.8564
TG	60	7.74597
TG	253	15.906
TT	183	13.5277
TG	150	12.2474
TT	116	10.7703
TG	255	15.9687
TT	229	15.1327
TT	66	8.12404
TG	135	11.619
TG	101	10.0499
TG	134	11.5758
TG	210	14.4914
GG	177	13.3041
TG	146	12.083
GG	166	12.8841
TG	140	11.8322
GG	154	12.4097
GG	153	12.3693
GG	182	13.4907
TG	92	9.59166
TG	188	13.7113
GG	206	14.3527
TG	142	11.9164
TG	112	10.583
TG	#N/A	#N/A
TT	362	19.0263
TG	205	14.3178
TT	117	10.8167
GG	197	14.0357
GG	157	12.53
TG	#N/A	#N/A
GG	152	12.3288
TG	147	12.1244
TG	79	8.88819
TG	108	10.3923
TT	163	12.7671
TG	148	12.1655
TG	122	11.0454
TG	184	13.5647
GG	343	18.5203
TT	155	12.4499
GG	188	13.7113
GG	175	13.2288
TG	153	12.3693
TG	109	10.4403
GG	204	14.2829
TG	#N/A	#N/A
GG	151	12.2882
TT	131	11.4455
TT	175	13.2288
TG	252	15.8745
TG	153	12.3693
TT	#N/A	#N/A
TG	123	11.0905
TG	160	12.6491
TG	140	11.8322
TT	192	13.8564
GG	172	13.1149
TG	117	10.8167
TG	209	14.4568
TG	167	12.9228
TG	200	14.1421
TT	161	12.6886
TG	223	14.9332
TG	194	13.9284
GG	95	9.74679
TG	137	11.7047
TG	161	12.6886
TG	124	11.1355
TG	220	14.8324
TT	157	12.53
GG	98	9.89949
TT	519	22.7816
TG	206	14.3527
GG	118	10.8628
GG	97	9.84886
TG	132	11.4891
TT	20	4.47214
TT	#N/A	#N/A
GG	179	13.3791
TG	137	11.7047
TG	242	15.5563
GG	101	10.0499
TG	155	12.4499
TT	196	14
TG	21	4.58258
TG	91	9.53939
TG	213	14.5945
TT	135	11.619
TT	80	8.94427
GG	236	15.3623
TG	62	7.87401
TT	255	15.9687
TT	217	14.7309
TG	175	13.2288
TT	#N/A	#N/A
TG	228	15.0997
TT	194	13.9284
GG	154	12.4097
TG	152	12.3288
TT	180	13.4164
TT	193	13.8924
TT	304	17.4356
TG	172	13.1149
TG	242	15.5563
TG	124	11.1355
TT	166	12.8841
TT	182	13.4907
GG	150	12.2474
TG	111	10.5357
GG	133	11.5326
TG	204	14.2829
TG	164	12.8062
GG	217	14.7309
TG	266	16.3095
TG	262	16.1864
TG	211	14.5258
TG	188	13.7113
TT	124	11.1355
TG	232	15.2315
TG	135	11.619
TT	155	12.4499
TT	170	13.0384
GG	119	10.9087
TG	86	9.27362
GG	175	13.2288
TT	130	11.4018
TG	73	8.544
TT	156	12.49
TG	184	13.5647
TG	104	10.198
TG	151	12.2882
TG	66	8.12404
TT	167	12.9228
GG	164	12.8062
GG	189	13.7477
TT	112	10.583
GG	181	13.4536
GG	78	8.83176
GG	168	12.9615
TG	196	14
TG	129	11.3578
TG	126	11.225
TT	108	10.3923
TG	114	10.6771
GG	267	16.3401
GG	196	14
TG	#N/A	#N/A
TG	86	9.27362
GG	162	12.7279
TG	109	10.4403
TT	118	10.8628
TT	128	11.3137
TG	98	9.89949
TT	254	15.9374
TG	169	13
GG	136	11.6619
TT	100	10
TT	54	7.34847
TT	125	11.1803
TT	190	13.784
TT	64	8
TG	146	12.083
TG	168	12.9615
TG	69	8.30662
TG	146	12.083
TG	212	14.5602
TG	200	14.1421
TT	127	11.2694
TG	189	13.7477
TG	216	14.6969
TG	181	13.4536
TG	109	10.4403
TG	213	14.5945
GG	174	13.1909
TT	110	10.4881
TG	225	15
TG	178	13.3417
GG	112	10.583
TG	150	12.2474
TG	146	12.083
GG	152	12.3288
GG	33	5.74456
GG	84	9.16515
TG	197	14.0357
GG	209	14.4568
TT	112	10.583
TG	158	12.5698
TT	169	13
TT	172	13.1149
GG	125	11.1803
TG	290	17.0294
GG	188	13.7113
TT	#N/A	#N/A
TG	269	16.4012
TG	71	8.42615
TG	144	12
TT	144	12
GG	288	16.9706
TT	213	14.5945
TG	195	13.9642
TT	318	17.8326
TG	129	11.3578
GG	217	14.7309
TG	133	11.5326
TT	143	11.9583
TG	233	15.2643
TG	207	14.3875
TG	226	15.0333
TG	183	13.5277
GG	103	10.1489
TG	263	16.2173
GG	164	12.8062
TG	164	12.8062
GG	235	15.3297
TT	154	12.4097
GG	107	10.3441
TG	68	8.24621
TG	169	13
TT	198	14.0712
GG	102	10.0995
GG	155	12.4499
GG	235	15.3297
TG	103	10.1489
GG	163	12.7671
TG	212	14.5602
TG	220	14.8324
TG	137	11.7047
TG	176	13.2665
TG	#N/A	#N/A
GG	#N/A	#N/A
TG	147	12.1244
GG	132	11.4891
TG	135	11.619
TG	174	13.1909
TG	194	13.9284
TG	230	15.1658
TG	172	13.1149
GG	88	9.38083

## Sheet: Inhibin B_FSH ratio
rs7910927	InhibinB_FSH_ratio	InhibinB_FSH_ratio_sube
TT	78.6517	4.28452
TG	189.286	5.74168
GG	40.6332	3.4379
TG	66.9014	4.05955
GG	136.932	5.15428
TT	21.6049	2.78517
TT	17.2166	2.58216
TG	77.5862	4.26509
TG	35.8553	3.2975
TT	127.083	5.02762
GG	46.5608	3.59755
GG	31.0588	3.14337
GG	140.909	5.20371
TG	39.2857	3.39947
TG	50.5587	3.6977
GG	110.753	4.80232
GG	32.563	3.19331
GG	123.118	4.97478
TG	198.925	5.83754
TG	42.7215	3.49582
TG	87.8924	4.44615
GG	19.4192	2.68789
GG	15.3169	2.48346
GG	99.3464	4.63145
TT	60.3922	3.92338
TG	24.1187	2.88925
GG	100.552	4.65012
TG	62.701	3.97275
TT	105.936	4.73167
GG	251.852	6.31512
TT	102.548	4.68068
TG	87.6471	4.44201
TG	202.804	5.87524
TG	245.745	6.26366
GG	48.7936	3.65416
TG	10.3576	2.17981
GG	13.615	2.38784
TG	56.5789	3.839
TT	287.097	6.59694
TG	31.7829	3.16761
TG	82.1429	4.347
TT	63.7838	3.99549
GG	86.1538	4.41664
TT	254.472	6.33694
TG	69.0909	4.10337
TG	179.091	5.63669
TG	22.57	2.82603
GG	136.364	5.14714
GG	85.9504	4.41316
TG	46.3576	3.59231
GG	121.778	4.95666
GG	52.1327	3.73568
TT	176.389	5.6082
TG	98.7578	4.62229
TG	57.2954	3.85514
GG	108.397	4.76803
TG	30.3977	3.1209
TT	122.093	4.96094
TG	32.8125	3.20145
GG	58.8542	3.88979
TG	75.9434	4.23477
TG	15.2367	2.47912
GG	27.9261	3.03391
TG	25.4335	2.94082
GG	301.087	6.7024
TT	24.6973	2.91217
TG	31.4732	3.15728
TG	16.5323	2.54748
TT	99.1379	4.62821
TG	127.559	5.03389
GG	33.2061	3.2142
TG	195.413	5.80298
GG	31.4815	3.15756
TG	23.6052	2.86859
TG	31.4286	3.15579
GG	25.1984	2.93173
TT	76.9531	4.25346
TT	58.871	3.89016
TG	80.3109	4.31444
GG	63.8211	3.99627
TG	64.794	4.01647
TG	133.333	5.10873
TT	#N/A	#N/A
TG	30.5376	3.12568
TT	105.442	4.72431
TG	80.5085	4.31798
TG	109.589	4.78545
GG	59.9338	3.91343
TG	71.1864	4.14444
TG	257.447	6.36154
TG	140.782	5.20215
TG	100.448	4.64852
TG	48.7047	3.65194
GG	29.3413	3.08432
TG	37.0927	3.335
TT	55.1948	3.80744
TG	33.1418	3.21212
TG	54.386	3.78875
TG	125.405	5.0054
GG	148.705	5.29795
TG	90.4762	4.48929
TG	70.4762	4.13061
TT	559.677	8.24099
TG	81.0945	4.32843
TG	50.4	3.69383
GG	186.813	5.71657
GG	73.4483	4.18788
TT	75.1196	4.2194
TG	84.3931	4.38634
GG	126.812	5.02404
TG	66.8182	4.05787
TG	117.61	4.89946
TT	97.3262	4.59985
TG	56.2092	3.83062
TG	51.1475	3.712
TT	48.4262	3.64496
TG	62.1849	3.96182
TT	34.3243	3.24988
TG	35.443	3.28481
TG	78.8732	4.28854
GG	23.5169	2.86502
TG	29.771	3.09931
TG	44.1781	3.5351
TT	147.668	5.28562
GG	109.167	4.77929
GG	10.362	2.18013
TT	33.1034	3.21088
TT	53.5461	3.76914
GG	7.76805	1.98048
TG	125	5
TG	54.2435	3.78544
TT	61.6788	3.95105
TT	45.2012	3.56219
TT	21.0117	2.75944
TT	266.667	6.4366
TT	67.5676	4.07298
TT	54.0741	3.78149
TT	38.7615	3.38428
GG	11.359	2.24792
GG	15.7593	2.50714
TG	70.6215	4.13345
TG	63.3188	3.98576
GG	139.2	5.18258
TT	88.0952	4.44956
TG	76.1745	4.23906
TG	52.8239	3.75212
TT	593.023	8.40151
TT	124.878	4.99837
GG	42.2043	3.48165
TT	37.797	3.35598
TG	152.899	5.3473
TT	14.4526	2.43584
TG	38.9401	3.38947
TG	#N/A	#N/A
TG	10.2851	2.17472
TG	71.8475	4.15723
TG	47.4576	3.6205
TT	50.8251	3.70419
TT	140.088	5.19358
GG	122.917	4.97207
TG	68.2171	4.08599
TT	59.6026	3.90621
TT	67.6768	4.07518
TG	49.7059	3.67679
TG	76.9231	4.2529
TT	77.9592	4.27191
GG	28.2787	3.04663
TG	8.30489	2.02509
TT	50.8824	3.70558
TT	78.4512	4.28088
TT	259.794	6.38082
TG	91.0995	4.49958
TG	24.3513	2.8985
TG	114	4.84881
GG	52.6154	3.74718
TG	45.3172	3.56523
TG	3.47826	1.51514
GG	58.6572	3.88544
TG	50.8143	3.70392
TG	193.75	5.78647
TG	113.571	4.84272
TG	71.3376	4.14737
TT	156.075	5.38407
TG	64.5161	4.01072
TG	71.0938	4.14264
TG	35.473	3.28573
TG	56.5068	3.83737
TG	17.0732	2.57497
TG	26.0671	2.96504
TT	73.9726	4.19782
GG	36.3057	3.31125
TG	#N/A	#N/A
GG	63.3094	3.98556
TG	37.3219	3.34186
TG	11.7347	2.27243
TG	26.0456	2.96423
GG	36.1582	3.30676
TG	124.064	4.98749
TG	119.626	4.9273
TG	132.065	5.09248
TT	64.311	4.00647
TG	50.7177	3.70157
GG	257.895	6.36523
GG	71.0714	4.14221
TG	56.4417	3.8359
TG	55.6911	3.81881
GG	20.5703	2.73998
TG	18.8474	2.66124
TT	32.2259	3.18226
GG	58.5608	3.88331
TG	26.1618	2.96863
TT	88.2051	4.45141
TT	142.222	5.21982
GG	67.1642	4.06486
TG	16.6667	2.55436
TG	99.2424	4.62984
TT	116	4.877
TG	159.574	5.42402
TG	152	5.3368
TG	146.597	5.2728
TG	198.561	5.83398
TT	23.7937	2.87621
GG	76.9912	4.25416
TG	53.0172	3.75669
GG	259.722	6.38023
GG	22.8261	2.83668
GG	5.23466	1.73632
GG	20.6122	2.74184
TG	87.4439	4.43857
TT	106.857	4.74535
TG	85.2941	4.4019
GG	81.1644	4.32967
TG	248.113	6.28372
GG	11.5862	2.2628
TT	37.2654	3.34017
TG	14.1831	2.42061
TG	86.2385	4.41808
GG	22.2222	2.81144
TG	35.461	3.28537
TG	44.9123	3.55458
TT	37.1257	3.33599
TG	24.2206	2.89331
TG	40	3.41995
TG	32.9446	3.20574
#N/A	42.2414	3.48267
TG	80.9859	4.3265
TT	66.8942	4.05941
TG	19.0141	2.66906
TG	29.5455	3.09146
GG	25.6281	2.9483
TG	211.047	5.95378
TT	26.4706	2.98026
GG	46.1717	3.5875
TG	99.2424	4.62984
TG	46.9325	3.6071
TG	141.143	5.20659
TG	14.6508	2.44692
TG	9.61832	2.12667
TT	18.0741	2.62433
TT	47.7011	3.62668
TG	145.985	5.26546
TG	88.3408	4.45369
TG	49.6183	3.67463
TT	268.75	6.45331
TT	54.7315	3.79675
TT	90.681	4.49268
TG	25.4098	2.93991
TG	43.8849	3.52727
GG	229.204	6.11985
GG	33.0275	3.20843
GG	48.7603	3.65333
TG	62.3853	3.96607
GG	20.6972	2.7456
TG	43.6464	3.52087
TG	146.821	5.27549
TG	104.891	4.71607
GG	35.2941	3.2802
TG	21.5686	2.7836
TT	42.2078	3.48175
TG	71.2644	4.14595
TG	45.5882	3.57232
TG	18.8366	2.66073
GG	119.251	4.92215
TT	178.173	5.62704
TT	64.4628	4.00962
GG	46.0076	3.58325
TT	27.6347	3.02332
TG	73.7805	4.19418
TG	169.492	5.53413
GG	39.2157	3.39745
GG	32.9032	3.2044
TG	100.948	4.65621
TG	18.2171	2.63123
TT	53.1447	3.7597
TG	79.7468	4.30432
TG	338.961	6.97242
TT	#N/A	#N/A
GG	13.2331	2.3653
TG	292.727	6.63979
TG	113.534	4.84219
GG	79.4677	4.29929
TG	130.645	5.07416
TG	108.824	4.77428
TG	61.5094	3.94743
TG	52.5	3.74444
TG	30.4918	3.12412
TG	177.222	5.61702
TG	25.7081	2.95137
TG	40.4598	3.43301
TG	67.2269	4.06613
TG	89.7727	4.47763
GG	110.759	4.80242
TT	267.763	6.44541
TG	14.2285	2.42318
TT	42.4699	3.48894
TT	27.044	3.00163
TG	23.1626	2.85055
TG	25.2366	2.93321
TT	130.769	5.07577
TG	126.471	5.01953
TT	165.972	5.49556
TT	79.2982	4.29623
GG	101.878	4.67046
TG	70.5069	4.13121
GG	#N/A	#N/A
TG	#N/A	#N/A
GG	118.644	4.91378
GG	59.7855	3.9102
GG	52.6667	3.74839
TG	79.0541	4.29182
TG	89.2683	4.46923
TG	37.971	3.36112
TT	49.0411	3.66033
GG	47.2119	3.61424
TG	17.6871	2.60547
TT	961.111	9.86865
TT	46.9444	3.6074
GG	24.581	2.90759
TG	50.8361	3.70445
TG	130.055	5.06651
TT	61.5646	3.94861
TT	89.1626	4.46746
TG	35.259	3.27911
GG	65.9091	4.03938
TG	15.1568	2.47478
GG	83.9196	4.37812
TG	33.9474	3.23794
GG	50.3247	3.69199
TT	40.4558	3.43289
TG	57.7869	3.86613
TT	17.9372	2.61769
TG	55.198	3.80751
#N/A	69.5946	4.11331
TG	22.7083	2.83179
GG	175.893	5.60294
TG	112.919	4.83343
TT	17.1429	2.57846
TG	125.281	5.00374
TT	61.9217	3.95622
TT	96.6667	4.58943
TG	283.516	6.56941
GG	14.3068	2.42762
GG	29.8343	3.1015
TG	136.364	5.14714
GG	13.1429	2.35992
GG	42.4084	3.48726
TT	39.8482	3.41562
TT	28.642	3.05962
TG	49.0132	3.65963
TT	109.091	4.77818
TT	242.529	6.23621
TG	74.5455	4.20863
TT	358.416	7.10334
TG	72.2689	4.16534
TT	27.154	3.00569
GG	82	4.34448
TG	32.6316	3.19555
TT	185.294	5.70104
GG	9.42623	2.11242
GG	79.0179	4.29116
TT	121.711	4.95575
TG	87.3469	4.43693
TG	57.5581	3.86102
GG	108.081	4.76339
TG	88.7719	4.46093
TG	62.7049	3.97284
TT	23.3918	2.85992
TG	29.6842	3.09629
GG	87.2951	4.43605
TG	39.2655	3.39889
TG	145.038	5.25405
TG	50.5587	3.6977
TG	47.2554	3.61535
GG	84.9315	4.39565
TG	238.961	6.20548
TG	1.27273	1.08371
GG	58.7786	3.88812
GG	55.4348	3.81295
TG	7.27802	1.93793
TG	179.817	5.6443
TG	84.3049	4.38481
TG	59.6	3.90615
TG	26.9608	2.99855
TT	49.4012	3.66927
TG	6.34441	1.85124
TT	57.7273	3.8648
TT	33.8028	3.23334
TT	68.8963	4.09951
TT	133.937	5.11642
TG	33.3333	3.2183
TT	11.0687	2.2286
TT	330.435	6.91346
TT	103.049	4.68829
TG	75.4717	4.22599
TG	48.7973	3.65425
TT	145.274	5.25689
GG	96.6851	4.58972
GG	45.5108	3.5703
TG	20.0565	2.71697
TT	10.8197	2.21176
TG	155.978	5.38296
TG	86.1446	4.41648
TG	88.8298	4.4619
TG	87.0813	4.43243
TG	26.1468	2.96806
TG	#N/A	#N/A
TG	21.8935	2.79751
TT	98.6957	4.62132
TT	175.676	5.60063
TG	48.5149	3.64719
GG	36.5314	3.31809
TG	122.754	4.96988
TT	60.5911	3.92768
GG	17.0992	2.57628
GG	216.667	6.00617
GG	106.707	4.74313
GG	147.692	5.2859
TG	46.1538	3.58704
TG	97.3118	4.59962
TT	118.391	4.91028
TT	83.3977	4.36903
TT	13.6929	2.39239
GG	133.133	5.10616
GG	50.1992	3.68892
TG	58.4229	3.88026
TG	86.2903	4.41897
#N/A	#N/A	#N/A
TG	#N/A	#N/A
TG	54.0925	3.78192
GG	57.6271	3.86256
TG	69.697	4.11533
TG	195.588	5.80472
GG	26.6667	2.9876
TT	258.333	6.36884
TG	12.9666	2.34932
TG	45.8647	3.57953
TT	119.355	4.92357
TG	207.921	5.92424
GG	41.7874	3.47015
TG	19.7211	2.70174
TG	88.0342	4.44854
TG	#N/A	#N/A
TG	63.5897	3.99143
TT	31.5315	3.15923
GG	30.9973	3.14129
TG	6.12903	1.83005
GG	26.3636	2.97624
TG	105.233	4.72117
TG	24.0506	2.88653
GG	59.6078	3.90632
TG	21.7647	2.79201
TT	101.914	4.67101
TT	91.7476	4.51022
GG	154.688	5.36807
GG	21.9828	2.80131
TG	23.6776	2.87152
TT	47.8788	3.63118
TG	87.0787	4.43238
GG	97	4.5947
TT	1.72414	1.19911
TG	135.928	5.14166
TT	#N/A	#N/A
TG	74.6781	4.21112
GG	41.7197	3.46828
TG	85.5172	4.40573
TT	43.8202	3.52553
TG	112.687	4.83011
TT	32.8947	3.20412
TT	153.901	5.35896
TG	52.3364	3.74054
GG	8.28331	2.02334
GG	36.0434	3.30325
GG	30.0885	3.11028
GG	46.7066	3.6013
TG	35.782	3.29525
TG	223.596	6.06952
TT	23.2365	2.85358
TG	72.1519	4.16309
GG	40.7643	3.4416
TT	35.6044	3.28979
TG	28.3237	3.04825
TG	14.0136	2.41092
GG	24.486	2.90384
GG	20.4878	2.73631
TG	60.251	3.92032
TT	44.2244	3.53634
GG	14.9351	2.46265
TG	10.961	2.22135
TG	183.562	5.68321
GG	31.3283	3.15243
GG	6.88073	1.902
TT	82.0225	4.34488
TG	30.8017	3.13467
TG	63.4483	3.98847
TG	143.182	5.23154
TG	77.7778	4.2686
TG	6.50407	1.86664
TT	65.4237	4.02944
TG	30.1939	3.11391
GG	30.3103	3.11791
TT	117.308	4.89526
TG	290.164	6.62035
TT	#N/A	#N/A
TG	49.0566	3.66071
TT	72.8261	4.17602
TG	13.617	2.38796
GG	9.09091	2.08706
TT	188.393	5.73264
GG	97.4359	4.60157
TT	21.1066	2.76358
GG	52.7027	3.74925
TT	43.0939	3.50595
TG	25.394	2.9393
TG	59.6045	3.90625
GG	36.4162	3.3146
TG	11.6667	2.26803
GG	49.8807	3.6811
TG	45.1372	3.5605
TG	229.545	6.12289
TG	84.375	4.38603
TG	27.1394	3.00515
TT	89.9471	4.48053
TG	107.586	4.75611
TT	87.0036	4.43111
GG	46.9298	3.60703
TT	59.387	3.90149
TG	53.2	3.761
GG	51.9403	3.73108
TG	55.6561	3.81801
TG	42.1384	3.47984
GG	19.3089	2.68279
GG	59.7484	3.90939
TG	40.8759	3.44474
GG	90.411	4.48822
GG	56.9132	3.84655
TG	192.593	5.77493
TT	86.8545	4.42858
TT	#N/A	#N/A
GG	171.264	5.55336
TG	45.4259	3.56808
TG	10.3074	2.17629
TG	169.118	5.53006
TT	76.5714	4.24641
TT	61.6766	3.951
TT	50.9804	3.70795
TT	95.1923	4.56598
TG	74.8466	4.21429
GG	371.186	7.18672
TG	141.007	5.20492
TG	12.0499	2.2926
TG	93.7824	4.54332
GG	44.5652	3.5454
TG	29.7959	3.10017
TT	129.787	5.06303
GG	32.3293	3.18566
TG	40.4706	3.43331
TG	28.4768	3.05373
TG	36.9509	3.33075
TG	74.8792	4.2149
TT	56.8966	3.84617
TG	73.7991	4.19453
TG	72.7599	4.17475
TG	31.7016	3.1649
TG	95.6938	4.57398
TT	41.4698	3.46134
GG	13.6424	2.38944
TT	81.4189	4.33419
TG	12.601	2.32703
TG	19.1525	2.67552
GG	22.4551	2.82123
GG	57.3529	3.85643
TG	20.2174	2.72422
TG	32.7485	3.19937
TG	111.282	4.80996
TG	4.13793	1.60544
TT	54.4554	3.79036
TT	384.286	7.27028
GG	109.594	4.78552
TG	108.939	4.77596
TT	93.4066	4.53725
TG	44.9541	3.55568
TT	125.641	5.00853
TG	22.0273	2.8032
GG	77.0308	4.25489
TG	12.4098	2.3152
TG	123.611	4.98141
TG	191.892	5.76792
GG	107.96	4.76162
GG	15.8088	2.50977
TT	119.895	4.93099
TG	96.0265	4.57928
TG	80	4.30887
TT	35	3.27107
TG	129.63	5.06098
TG	58.7234	3.8869
TG	50.974	3.7078
GG	57.346	3.85627
TG	7.74436	1.97847
GG	26.4624	2.97996
TG	52.459	3.74346
TT	7.92079	1.99338
TT	25.9259	2.95968
GG	117.391	4.89642
GG	293.878	6.64848
TG	75.3731	4.22415
TG	150.323	5.3171
GG	54.1787	3.78393
GG	85.1163	4.39883
TG	41.3646	3.45841
TT	11.8421	2.27934
TT	177.852	5.62367
TG	93.5644	4.5398
TT	75.122	4.21945
TG	70.7904	4.13674
TG	40.3458	3.42978
TT	37.1875	3.33784
TT	74.6032	4.20971
TG	124.427	4.99235
TG	261.25	6.39272
TT	22.4168	2.81962
TG	96	4.57886
GG	17.7189	2.60703
TG	49.2228	3.66484
GG	123.077	4.97423
TG	105.556	4.726
TT	144.248	5.24449
TG	22.4662	2.82169
TG	57.0201	3.84895
TG	70.2778	4.12673
GG	303.704	6.72177
TT	19.6429	2.69816
GG	81.0526	4.32769
TT	36.6589	3.32195
TG	11.6427	2.26648
TG	85.8824	4.41199
GG	#N/A	#N/A
GG	15.3333	2.48435
TG	142.969	5.22894
TT	63.8211	3.99627
TT	84.6491	4.39077
TT	29.7214	3.09758
TT	51.9685	3.73176
TG	190.78	5.75675
TG	96.25	4.58283
TG	53.9185	3.77786
TG	95.4545	4.57017
TG	28.9242	3.06964
GG	40.0568	3.42157
GG	15.8768	2.51336
GG	18.5824	2.64871
TT	104.571	4.71127
GG	64.0777	4.00162
TG	90.3915	4.48789
GG	100	4.64159
TT	32.2684	3.18365
TG	71.4286	4.14913
GG	41.9913	3.47579
GG	146.715	5.27422
TT	47.4667	3.62073
TG	50	3.68403
GG	110.989	4.80574
TG	258.108	6.36699
TG	278.571	6.53099
GG	146.835	5.27566
TG	83.6735	4.37384
TT	32.1663	3.18029
TG	70.4348	4.1298
TT	124.183	4.98908
TT	97.0464	4.59543
TG	73.1801	4.18277
TT	281.818	6.55626
GG	249.505	6.29544
GG	137.815	5.16534
TG	92.4051	4.52097
GG	157.252	5.39757
TG	35.9897	3.30161
GG	20.7349	2.74727
TG	22.2222	2.81144
TT	23.477	2.86339
TG	74.3083	4.20416
GG	39.2265	3.39776
TG	55.7377	3.81988
TG	#N/A	#N/A
TT	63.4328	3.98815
TG	73.0435	4.18017
TG	88.8502	4.46224
TG	63.7168	3.99409
GG	34.767	3.26379
GG	319.403	6.83565
GG	48.1383	3.63773
GG	41.9643	3.47504
TG	84.3931	4.38634
GG	164.179	5.4757
TT	62.5	3.9685
GG	3.90625	1.5749
TG	642.553	8.62918
TG	33.0544	3.2093
TG	21.1268	2.76446
TG	46.6125	3.59888
GG	43.2961	3.51142
GG	37.0927	3.335
TG	55.2632	3.80901
TG	40.0474	3.4213
TG	27.6498	3.02388
TT	31.3107	3.15184
TT	89.7196	4.47675
GG	176.871	5.61331
TG	23.7624	2.87495
TG	81.8681	4.34215
TT	112.5	4.82745
TT	99.5708	4.63494
TG	232.8	6.15169
GG	91.5152	4.50641
GG	4.72637	1.6782
GG	125.893	5.01188
GG	47.0024	3.60889
TG	285.294	6.58311
GG	50.1266	3.68714
TG	17.7108	2.60663
GG	23.0559	2.84617
TT	18.9003	2.66373
TG	34.6883	3.26133
GG	67.2932	4.06746
TT	59.6708	3.90769
TG	256.701	6.35539
TG	35.082	3.27362
TT	124.599	4.99465
TG	202.857	5.87575
GG	73.5426	4.18967
GG	20.7634	2.74852
TG	#N/A	#N/A
TG	12.037	2.29178
TG	102.841	4.68513
TG	41.6244	3.46563
TG	49.5549	3.67307
TG	271.605	6.47609
TG	55.4839	3.81407
TG	71.5976	4.1524
TT	73.057	4.18043
GG	48.1013	3.6368
GG	266.667	6.4366
GG	91.7098	4.50961
TG	54.4892	3.79114
TG	157.627	5.40186
GG	76.7327	4.24939
TT	100.413	4.64797
TG	149.738	5.3102
GG	202.29	5.87027
TT	43.3824	3.51375
TG	236.782	6.18656
GG	70.3125	4.12741
TT	32.9004	3.20431
TT	76.1111	4.23789
TT	49.6124	3.67449
GG	17.1986	2.58125
TT	250	6.29961
TG	512.162	8.00084
TG	45.614	3.573
GG	48.9164	3.65722
GG	15.4948	2.49304
TG	84.3318	4.38528
GG	181.395	5.66077
TG	72.3636	4.16716
TT	34.7458	3.26313
TT	112.583	4.82863
TG	51.5419	3.72152
TT	90.6667	4.49244
TG	79.1304	4.2932
TT	55.2941	3.80972
TG	352.475	7.06387
GG	29.2111	3.07975
TG	15.3635	2.48598
GG	22.7879	2.8351
GG	63.4921	3.98939
TG	41.5865	3.46458
TG	212.676	5.96906
TG	46.6844	3.60073
TT	51.4056	3.71824
TG	91.6667	4.5089
TT	30.9735	3.14048
TG	117.424	4.89688
TG	155.319	5.37537
TT	95	4.5629
TG	148.872	5.29994
TG	102.353	4.67771
TT	97.619	4.60445
TG	57.3529	3.85643
TG	50.9146	3.70636
TT	77.4194	4.26203
#N/A	91.8182	4.51138
TG	17.8571	2.61379
TT	51.0638	3.70998
TG	154.762	5.36893
GG	61.9835	3.95754
TG	35.5301	3.2875
GG	33.5516	3.22531
TG	74.6888	4.21132
TG	85.0318	4.39738
TG	79.1667	4.29386
TG	79.6875	4.30325
TT	48.996	3.65921
TG	54.4025	3.78913
GG	72.9282	4.17797
GG	47.7108	3.62693
TG	46.789	3.60342
TT	96.7391	4.59058
TT	60.7477	3.93106
GG	22.7151	2.83207
TT	43.8503	3.52634
TT	30.9013	3.13804
TT	66.3043	4.04744
TG	16.0354	2.5217
TT	33	3.20753
TT	66.9903	4.06135
TG	26.3858	2.97708
GG	69.685	4.11509
TG	115.859	4.87502
GG	57.5972	3.86189
TG	77	4.25432
GG	71.5909	4.15227
GG	124.855	4.99807
TG	72.77	4.17494
GG	53.629	3.77109
TG	105.344	4.72283
GG	72.8814	4.17707
TT	29.4118	3.08679
TG	40.5844	3.43653
TG	69.6429	4.11426
TG	84.2246	4.38342
GG	61.0561	3.9377
TG	134.694	5.12605
TG	73.5192	4.18922
TT	45.7249	3.57589
TT	50.2688	3.69062
TT	65.1822	4.02448
TG	88.5167	4.45665
TG	15.8076	2.5097
TG	36.6534	3.32178
GG	38.4824	3.37614
GG	3.85109	1.56745
TT	87.6404	4.44189
GG	65.9524	4.04027
GG	126.136	5.01511
TT	29.7368	3.09812
GG	53.7459	3.77383
TG	96.5909	4.58823
GG	94.2708	4.5512
TG	#N/A	#N/A
TG	50.6211	3.69922
TT	31.9347	3.17264
GG	64.9068	4.0188
GG	29.2473	3.08103
TG	107.609	4.75644
GG	135.172	5.13211
TT	25.5605	2.94571
GG	210.294	5.9467
TG	19.0801	2.67214
TG	39.5833	3.40804
TT	35.9043	3.299
TG	128.729	5.04924
GG	16.2029	2.53045
TG	17.2414	2.58339
TT	#N/A	#N/A
TG	55.7576	3.82033
TG	178.571	5.63124
TG	113.978	4.8485
TT	199.167	5.8399
TG	76.5766	4.24651
TT	160.14	5.43042
GG	109.813	4.7887
TG	67.3611	4.06883
TT	111.333	4.8107
TT	#N/A	#N/A
TG	75.5459	4.22737
GG	61.1111	3.93889
GG	29.4944	3.08968
TG	100.758	4.65328
TT	209.286	5.93718
TG	31.6901	3.16452
TG	78.0702	4.27394
TG	76.0943	4.23757
GG	51.8644	3.72926
GG	91.1243	4.49999
TG	42.8947	3.50054
GG	98.4456	4.61741
TG	84.9785	4.39646
TT	176.22	5.60641
TG	23.9915	2.88416
TT	38.6293	3.38043
TG	140.476	5.19837
TG	107.237	4.75096
TT	47.8754	3.63109
TT	61.0932	3.9385
TT	49.5146	3.67207
TG	87.0787	4.43238
GG	142.105	5.21839
TG	79.3233	4.29669
TT	98.0519	4.61125
TG	34.5345	3.2565
GG	90.566	4.49078
GG	7.03625	1.91623
TT	101.322	4.66195
TG	214.151	5.98283
GG	111.618	4.8148
TG	81.7121	4.33939
TG	63.9344	3.99863
TG	148.855	5.29974
TT	34.375	3.25148
GG	147.273	5.28089
GG	172.258	5.56408
GG	51.4658	3.71969
TG	43.0412	3.50452
GG	48.1229	3.63734
GG	72.6368	4.1724
TT	47.3186	3.61696
TT	19.5187	2.69247
TG	16.2602	2.53343
TG	106.897	4.74593
TG	154.225	5.36272
GG	185.577	5.70394
TG	11.4875	2.25636
TT	211.364	5.95676
TT	51.5723	3.72225
GG	41.9255	3.47397
GG	24.307	2.89675
TG	36.1884	3.30768
TG	47.3684	3.61823
TG	86.2745	4.4187
GG	13.1657	2.36128
TT	143.529	5.23577
TT	24.1611	2.89094
TT	41.1609	3.45272
TG	56.1462	3.82919
TT	199.363	5.84182
TG	69.3662	4.10881
TG	48.6301	3.65008
TG	25.7485	2.95291
TT	49.8507	3.68036
TT	175	5.59344
TT	69.7417	4.11621
GG	38.806	3.38558
TT	77.2727	4.25934
TG	176.515	5.60954
TG	147.403	5.28245
TT	132.331	5.09589
TG	88.3562	4.45395
TT	50.1859	3.68859
TG	48.0447	3.63537
TG	75.1152	4.21932
TT	29.4363	3.08765
TG	68.2243	4.08614
TT	180.342	5.64979
GG	9.14286	2.09103
TG	69.1057	4.10366
TT	61.3043	3.94303
TG	22.0408	2.80377
GG	29.2079	3.07964
TT	126.667	5.02212
TG	#N/A	#N/A
TT	103.196	4.69052
TG	106.41	4.73872
TG	98.0583	4.61135
TT	3.28542	1.48661
TT	23.7154	2.87305
GG	202.655	5.8738
TT	64.4295	4.00893
TG	60.7287	3.93065
TG	60.4839	3.92536
TG	35.2159	3.27778
TG	49.4585	3.67068
TT	#N/A	#N/A
GG	204.908	5.89549
TT	39.1304	3.39499
TT	65.2893	4.02668
TG	52.4904	3.74421
GG	221.839	6.05359
TG	56.8376	3.84484
TG	51.6	3.72292
TG	232.381	6.148
TG	40.6475	3.43831
GG	13.9373	2.40654
TG	53.3333	3.76414
TG	98.4694	4.61779
TG	82.0175	4.34479
GG	114.855	4.8609
TG	82.0225	4.34488
TG	51	3.70843
TG	20.9726	2.75773
TG	96.5714	4.58792
GG	4.14365	1.60618
TG	17.8404	2.61297
TG	108.556	4.77036
TT	69.0722	4.103
TT	110.127	4.79326
TG	127.326	5.03082
TG	133.775	5.11436
TG	#N/A	#N/A
TG	33.815	3.23373
GG	30.0172	3.10782
TT	36.4465	3.31552
GG	60.0877	3.91677
TG	#N/A	#N/A
GG	34.5178	3.25597
GG	219.149	6.02902
TT	51.5748	3.72231
TG	90.6977	4.49295
TG	257.843	6.36481

## Sheet: LH
rs7910927	LH	LH_log
GG	2.77	1.01885
GG	5.53	1.71019
TT	4.95	1.59939
TT	8.01	2.08069
TG	4.04	1.39624
TT	2.57	0.943906
GG	4.97	1.60342
GG	2.36	0.858662
TG	6.87	1.92716
TG	3.63	1.28923
TG	4.43	1.4884
TT	1.73	0.548121
TG	4.7	1.54756
TG	6.96	1.94018
TG	4.02	1.39128
TT	4.22	1.43984
GG	3.44	1.23547
TG	3.62	1.28647
TG	2.65	0.97456
TT	3.24	1.17557
GG	4.44	1.49065
TT	4.51	1.5063
TG	2.51	0.920283
TG	5.44	1.69378
TT	2.92	1.07158
GG	7.54	2.02022
TG	5.4	1.6864
TT	3.87	1.35325
TT	3.17	1.15373
TG	1.25	0.223144
TG	3.72	1.31372
TG	#N/A	#N/A
GG	4.75	1.55814
GG	4.94	1.59737
TG	1.7	0.530628
TG	3.8	1.335
TG	4.32	1.46326
TG	4.49	1.50185
TT	4.62	1.53039
TT	3.4	1.22378
TG	4.89	1.58719
TG	7.41	2.00283
GG	4.34	1.46787
TG	3.01	1.10194
GG	4.52	1.50851
TG	5.95	1.78339
TG	5.02	1.61343
TG	5.19	1.64673
TT	3.58	1.27536
TG	5.16	1.64094
GG	6.33	1.8453
GG	2.25	0.81093
TG	3.83	1.34286
TG	5.48	1.70111
TG	2.36	0.858662
GG	2.87	1.05431
TT	4.58	1.5217
TT	3.61	1.28371
GG	8.36	2.12346
TG	3.18	1.15688
GG	2.55	0.936093
GG	5.71	1.74222
TG	3.96	1.37624
GG	2.79	1.02604
TG	1.32	0.277632
TG	4.28	1.45395
TG	3.14	1.14422
TG	4.85	1.57898
TT	5.34	1.67523
TG	2.95	1.08181
GG	5.01	1.61144
GG	1.62	0.482426
GG	4.54	1.51293
TG	3.79	1.33237
TG	3.61	1.28371
TG	5.03	1.61542
TG	3.6	1.28093
TT	1.8	0.587787
TT	6.59	1.88555
TT	4.18	1.43031
GG	3.14	1.14422
TT	2.25	0.81093
TT	2.66	0.978326
TT	3.73	1.31641
TG	4.85	1.57898
TT	4.28	1.45395
GG	4.83	1.57485
GG	4.99	1.60744
GG	2.91	1.06815
TG	3.1	1.1314
GG	2.38	0.8671
GG	5.63	1.72811
GG	5.39	1.68455
TT	2.88	1.05779
GG	7.34	1.99334
GG	1.66	0.506818
TG	3.67	1.30019
TG	3.26	1.18173
TT	4.16	1.42552
GG	2.62	0.963174
TG	2.96	1.08519
TG	1.66	0.506818
GG	4.45	1.4929
TG	3.06	1.11841
TT	3.91	1.36354
TG	4.05	1.39872
GG	11.6	2.45101
TG	5.14	1.63705
TG	#N/A	#N/A
TG	4.24	1.44456
TT	3.46	1.24127
GG	4.2	1.43508
TG	3.57	1.27257
TG	4.54	1.51293
TG	6.48	1.86872
TG	7.2	1.97408
TG	3.45	1.23837
TT	2.95	1.08181
TT	3.3	1.19392
TG	2.96	1.08519
TG	5.89	1.77326
TT	3.1	1.1314
TT	1.41	0.34359
TG	4.95	1.59939
GG	3.65	1.29473
GG	2.36	0.858662
TG	3.98	1.38128
TG	3.41	1.22671
GG	3.17	1.15373
TG	#N/A	#N/A
TG	7.36	1.99606
TT	3.52	1.25846
TG	4.73	1.55393
GG	7.54	2.02022
TT	3.26	1.18173
TG	3.79	1.33237
TG	1.75	0.559616
TG	1.43	0.357674
TG	3.1	1.1314
TG	5.12	1.63315
TT	4.15	1.42311
TT	3.66	1.29746
TG	5.92	1.77834
TG	2.23	0.802002
TG	4.27	1.45161
TT	5.05	1.61939
TG	4	1.38629
GG	3.83	1.34286
TT	2.43	0.887891
TG	6.85	1.92425
GG	5.93	1.78002
TT	1.54	0.431782
TT	2.88	1.05779
TG	5.34	1.67523
TT	4.38	1.47705
GG	3.14	1.14422
TG	6.49	1.87026
TT	2.27	0.81978
GG	4.13	1.41828
TT	6.2	1.82455
TG	2.01	0.698135
TG	5.38	1.68269
TG	5.26	1.66013
TG	2.17	0.774727
TG	3.51	1.25562
TT	10.3	2.33214
TT	5.08	1.62531
TG	4.35	1.47018
TT	1.92	0.652325
GG	3.91	1.36354
GG	2.71	0.996949
TT	4.2	1.43508
TG	3.04	1.11186
TG	6.11	1.80993
TG	1.86	0.620576
TG	5.94	1.78171
TG	2.03	0.708036
GG	4.47	1.49739
GG	4.34	1.46787
TG	5.68	1.73695
TT	3.17	1.15373
TG	3.12	1.13783
TG	4.97	1.60342
GG	3.75	1.32176
TT	3.27	1.18479
TT	3.66	1.29746
TT	2.35	0.854415
TT	1.72	0.542324
GG	6.79	1.91545
TT	5.79	1.75613
TT	3.58	1.27536
TT	1.7	0.530628
TG	2.22	0.797507
TT	2.2	0.788457
TG	4.79	1.56653
GG	3.09	1.12817
TG	2.68	0.985817
GG	3.13	1.14103
TT	3.32	1.19996
TG	5.02	1.61343
TG	2.16	0.770108
TG	3.12	1.13783
TG	3.37	1.21491
TG	2.73	1.0043
GG	2.71	0.996949
TG	3.64	1.29198
TT	4.23	1.4422
TT	3.16	1.15057
GG	3.97	1.37877
GG	4.63	1.53256
TG	2.8	1.02962
TG	4.91	1.59127
TT	2.75	1.0116
GG	3.99	1.38379
TG	2.28	0.824175
TT	5.59	1.72098
TG	2.73	1.0043
GG	3.96	1.37624
TG	2	0.693147
TT	3.85	1.34807
GG	4.83	1.57485
TG	1.96	0.672944
TG	4.26	1.44927
TG	3.88	1.35584
TT	3.39	1.22083
TG	1.98	0.683097
TG	3.47	1.24415
GG	3.06	1.11841
TG	6.15	1.81645
TG	2.94	1.07841
TT	2.22	0.797507
TG	6.06	1.80171
GG	9.68	2.27006
TG	3.85	1.34807
TG	2.78	1.02245
GG	3.9	1.36098
TG	4.51	1.5063
TG	4.49	1.50185
TG	2.62	0.963174
TT	5.08	1.62531
TG	#N/A	#N/A
TG	2.81	1.03318
TG	2.61	0.95935
TT	4.75	1.55814
GG	#N/A	#N/A
TT	3.56	1.26976
TG	2.22	0.797507
TG	5.73	1.74572
GG	6.35	1.84845
TG	3.43	1.23256
TG	3.82	1.34025
GG	4.44	1.49065
GG	3.25	1.17865
TG	3.13	1.14103
TG	4.02	1.39128
TG	3.27	1.18479
TG	4.34	1.46787
GG	4.73	1.55393
TG	5.86	1.76815
TT	4.11	1.41342
TT	2.27	0.81978
TT	3.29	1.19089
TG	6.47	1.86718
GG	1.98	0.683097
TG	2.99	1.09527
TG	2.7	0.993252
TG	2.84	1.0438
TG	2.6	0.955511
TT	3.12	1.13783
TG	6.01	1.79342
GG	1.1	0.0953102
GG	2.3	0.832909
TG	1.98	0.683097
GG	#N/A	#N/A
TT	4.02	1.39128
GG	2.61	0.95935
TG	1.99	0.688135
TT	4.2	1.43508
TT	2.76	1.01523
TG	4.59	1.52388
GG	3.07	1.12168
TT	2.93	1.075
TT	4.31	1.46094
TG	4.95	1.59939
TT	2.37	0.86289
TT	1.67	0.512824
TT	6.98	1.94305
TG	5.55	1.7138
TG	2.19	0.783902
TG	3.97	1.37877
TG	1.33	0.285179
TT	1.74	0.553885
TT	3.77	1.32708
TG	1.68	0.518794
GG	4.08	1.4061
GG	3.57	1.27257
GG	2.8	1.02962
GG	4.74	1.55604
TG	1.59	0.463734
TT	2.27	0.81978
GG	2.35	0.854415
GG	2.08	0.732368
TG	4.04	1.39624
TT	1.87	0.625938
TT	2.16	0.770108
TT	#N/A	#N/A
TG	3.33	1.20297
TT	2.72	1.00063
TG	3.06	1.11841
TG	5.95	1.78339
TG	3.19	1.16002
TG	2.45	0.896088
TG	3.21	1.16627
GG	6.31	1.84214
TT	3.65	1.29473
GG	3.63	1.28923
TT	3.23	1.17248
GG	5.93	1.78002
TG	3.18	1.15688
TT	3.66	1.29746
GG	3.89	1.35841
TG	2.26	0.815365
TG	2.56	0.940007
TT	1.96	0.672944
TG	2.13	0.756122
TG	4.84	1.57691
TT	3.4	1.22378
GG	3.63	1.28923
GG	3.2	1.16315
TG	1.04	0.0392207
TT	3.81	1.33763
TT	2.62	0.963174
TT	3.87	1.35325
TG	5.68	1.73695
TT	3.3	1.19392
GG	2.17	0.774727
TG	4.75	1.55814
TT	3.47	1.24415
TT	4.19	1.4327
TT	3.07	1.12168
TG	4.6	1.52606
TG	7.45	2.00821
TG	2.67	0.982078
TT	0.81	-0.210721
GG	6.21	1.82616
TG	4.74	1.55604
TG	5.6	1.72277
TT	2.55	0.936093
TG	3.06	1.11841
TG	3.91	1.36354
TG	4.62	1.53039
TG	2.97	1.08856
TG	6.94	1.9373
TG	3.9	1.36098
TG	4.31	1.46094
TG	2.32	0.841567
GG	3.32	1.19996
TT	1.69	0.524729
TG	1.64	0.494696
GG	4.47	1.49739
TT	3.85	1.34807
TT	3.01	1.10194
TG	4.06	1.40118
TG	3.32	1.19996
GG	4.43	1.4884
TG	4.92	1.59331
GG	1.57	0.451076
TG	2.52	0.924259
GG	3.53	1.2613
GG	3.78	1.32972
TG	6.13	1.81319
GG	7.38	1.99877
TG	3.55	1.26695
TG	2.24	0.806476
GG	2.69	0.989541
TG	1.91	0.647103
TG	3.54	1.26413
TG	5.5	1.70475
GG	4.15	1.42311
GG	3.82	1.34025
TT	3.62	1.28647
TG	3.61	1.28371
TG	4.8	1.56862
TG	1.52	0.41871
TG	1.85	0.615186
TG	4	1.38629
TG	1.93	0.65752
TG	2.44	0.891998
TG	4.47	1.49739
TT	4.58	1.5217
GG	5.15	1.639
TT	5.83	1.76302
TG	6.08	1.805
TG	1.39	0.329304
TG	6.27	1.83578
TG	#N/A	#N/A
TT	3.95	1.37372
GG	3.41	1.22671
TG	3.02	1.10526
TT	4.36	1.47247
TG	3.67	1.30019
GG	3.79	1.33237
TG	3.15	1.1474
TG	2.54	0.932164
GG	3.97	1.37877
TG	3.35	1.20896
TG	2.87	1.05431
GG	4.43	1.4884
TG	7.25	1.981
TG	3.21	1.16627
TT	4.59	1.52388
TT	7.38	1.99877
GG	1.38	0.322083
TT	3.44	1.23547
TT	2.45	0.896088
TG	2.67	0.982078
TG	3.1	1.1314
GG	4.47	1.49739
TT	3.22	1.16938
TT	6.06	1.80171
TG	3.18	1.15688
TG	3.3	1.19392
GG	5.04	1.61741
TT	6.17	1.8197
TG	5.32	1.67147
TT	5.85	1.76644
TG	2.82	1.03674
GG	5.72	1.74397
TT	3.24	1.17557
TG	2.6	0.955511
TT	3.93	1.36864
GG	3.47	1.24415
TG	7.65	2.03471
TT	1.84	0.609766
GG	5.9	1.77495
TT	5.12	1.63315
TG	4.76	1.56025
TG	3.05	1.11514
GG	3	1.09861
TT	5.73	1.74572
TG	6.74	1.90806
TG	3.49	1.2499
TT	3.28	1.18784
TG	2.73	1.0043
GG	2.21	0.792993
GG	4.29	1.45629
GG	2.52	0.924259
TG	2.33	0.845868
TG	6.1	1.80829
GG	6.86	1.92571
TG	4.16	1.42552
GG	4.11	1.41342
TT	2.59	0.951658
TG	4.51	1.5063
TG	6.37	1.8516
TG	2.92	1.07158
TG	3.43	1.23256
TT	3.49	1.2499
TT	4.02	1.39128
TG	2.92	1.07158
TT	2.67	0.982078
TT	6.48	1.86872
TG	4.04	1.39624
TG	2.32	0.841567
TT	3.04	1.11186
TT	5.04	1.61741
GG	6.21	1.82616
GG	4.24	1.44456
GG	3.19	1.16002
TT	2.08	0.732368
TG	3.84	1.34547
GG	2.99	1.09527
TG	1.89	0.636577
TT	3.61	1.28371
TT	2.91	1.06815
TT	2.49	0.912283
TG	#N/A	#N/A
TT	2.13	0.756122
TT	4.42	1.48614
TG	4.05	1.39872
TG	2.42	0.883768
TT	5.88	1.77156
TT	4.74	1.55604
TG	2.09	0.737164
GG	5.84	1.76473
TG	3.68	1.30291
GG	2.97	1.08856
TG	3.15	1.1474
GG	2.02	0.703098
TT	7.65	2.03471
TT	4.91	1.59127
GG	3.5	1.25276
GG	4.15	1.42311
TG	8.33	2.11986
TT	2.17	0.774727
TG	6.85	1.92425
TT	3.91	1.36354
TG	4.51	1.5063
TG	2.48	0.908259
TT	2.89	1.06126
TT	2.01	0.698135
TT	2.93	1.075
TG	6.13	1.81319
GG	6.21	1.82616
GG	2.16	0.770108
GG	2.14	0.760806
GG	6.29	1.83896
TG	5.75	1.7492
TT	3.06	1.11841
TG	4.07	1.40364
TT	5.06	1.62137
TG	2.65	0.97456
GG	4.06	1.40118
TG	6.79	1.91545
TG	3.78	1.32972
TT	3.1	1.1314
TG	7.3	1.98787
TG	1.45	0.371564
TT	4.15	1.42311
GG	2.34	0.850151
GG	1.82	0.598837
TG	4.36	1.47247
GG	1.7	0.530628
GG	3.69	1.30563
TG	5.67	1.73519
GG	2.69	0.989541
TT	1.88	0.631272
GG	4.11	1.41342
TT	4.42	1.48614
GG	2.67	0.982078
TG	2.7	0.993252
TT	3.27	1.18479
TG	2.19	0.783902
GG	2.33	0.845868
TG	5.8	1.75786
GG	3.06	1.11841
GG	9.82	2.28442
TG	2.58	0.947789
TT	3.74	1.31909
TG	2.81	1.03318
TG	3.99	1.38379
TG	4.07	1.40364
TG	8.21	2.10535
TG	3.16	1.15057
GG	3.08	1.12493
TG	2.62	0.963174
TG	6.06	1.80171
TG	4.47	1.49739
GG	1.19	0.173953
TG	5.69	1.73871
GG	3.82	1.34025
TT	2.92	1.07158
TG	3.6	1.28093
TG	4.27	1.45161
TT	4.41	1.48387
TT	2.25	0.81093
GG	3.32	1.19996
GG	4.74	1.55604
TG	3.73	1.31641
TT	2.42	0.883768
TG	5.83	1.76302
GG	4.24	1.44456
TG	3.28	1.18784
TT	4.82	1.57277
GG	1.16	0.14842
TG	4.03	1.39377
GG	3.34	1.20597
TG	7.41	2.00283
TT	2.82	1.03674
TT	4.64	1.53471
TG	5.96	1.78507
GG	5.35	1.6771
TT	3.4	1.22378
TT	1.74	0.553885
GG	3.33	1.20297
TT	2.99	1.09527
TG	4.01	1.38879
TG	4.24	1.44456
GG	6	1.79176
TG	5.38	1.68269
GG	2.48	0.908259
TG	2.95	1.08181
GG	5.36	1.67896
TG	10.8	2.37955
TG	2.76	1.01523
TT	2.69	0.989541
TG	2.02	0.703098
TT	1.96	0.672944
TG	5.14	1.63705
TG	4.3	1.45862
TT	5.13	1.63511
TG	7.37	1.99742
TG	2.05	0.71784
TG	3.4	1.22378
TT	3.39	1.22083
TG	4.21	1.43746
GG	2.08	0.732368
TG	3.56	1.26976
TG	3.18	1.15688
TT	4.22	1.43984
TG	2.71	0.996949
TG	3.99	1.38379
TG	10.1	2.31254
TG	2.52	0.924259
GG	1.66	0.506818
TG	5.38	1.68269
TG	1.98	0.683097
TG	10.2	2.32239
GG	5.46	1.69745
TG	1.75	0.559616
TG	#N/A	#N/A
TT	#N/A	#N/A
GG	5.06	1.62137
#N/A	4.48	1.49962
TG	7.26	1.98238
TG	4.75	1.55814
GG	1.64	0.494696
TT	3.01	1.10194
TG	2.88	1.05779
TT	3.66	1.29746
GG	5.67	1.73519
GG	2.67	0.982078
TT	3.61	1.28371
GG	7.66	2.03601
GG	5.45	1.69562
TG	3.91	1.36354
TG	6.42	1.85942
TG	3.35	1.20896
TT	2.17	0.774727
TG	2.72	1.00063
TG	2.64	0.970779
TG	5.14	1.63705
TG	#N/A	#N/A
TT	6.56	1.88099
TG	3.54	1.26413
TT	5.72	1.74397
GG	3.75	1.32176
TT	9.45	2.24601
TG	4.51	1.5063
TG	5.22	1.6525
TT	1.98	0.683097
TG	4.39	1.47933
GG	2.83	1.04028
TG	5.9	1.77495
TT	2.83	1.04028
GG	4.46	1.49515
TT	5.12	1.63315
TG	10.2	2.32239
TG	3.95	1.37372
TT	4.19	1.4327
GG	1.75	0.559616
TG	5.62	1.72633
TT	3.61	1.28371
TG	2.7	0.993252
GG	5.22	1.6525
GG	3.02	1.10526
TG	3.46	1.24127
GG	4.1	1.41099
GG	5.52	1.70838
TG	5.12	1.63315
TG	2.38	0.8671
TG	2.47	0.904218
GG	7.56	2.02287
TT	3.31	1.19695
TG	4.61	1.52823
GG	4.42	1.48614
TT	3.07	1.12168
TT	3.9	1.36098
GG	7.11	1.9615
TG	3.53	1.2613
TG	2.72	1.00063
TG	3.2	1.16315
TG	3.42	1.22964
TT	2.9	1.06471
GG	3.27	1.18479
GG	2.62	0.963174
TG	5.32	1.67147
GG	2.33	0.845868
GG	3.06	1.11841
TT	6.7	1.90211
TG	4.21	1.43746
TG	3.22	1.16938
TG	4.18	1.43031
GG	4.19	1.4327
GG	3.33	1.20297
TT	3.39	1.22083
GG	2.77	1.01885
TG	4.61	1.52823
GG	5.79	1.75613
TG	3	1.09861
TT	4.56	1.51732
TT	8.74	2.16791
TT	3.51	1.25562
TG	1.63	0.48858
GG	3.44	1.23547
TT	2.97	1.08856
GG	3.95	1.37372
GG	1.38	0.322083
TG	1.99	0.688135
TT	#N/A	#N/A
TG	5.07	1.62334
TG	3.55	1.26695
TT	4.44	1.49065
TT	4.2	1.43508
TG	6.19	1.82294
TG	3.95	1.37372
TG	2.69	0.989541
GG	4.99	1.60744
GG	1.85	0.615186
GG	4.24	1.44456
TG	3.05	1.11514
GG	5.18	1.64481
GG	2.42	0.883768
GG	2.84	1.0438
GG	2.22	0.797507
GG	3.72	1.31372
TG	2.38	0.8671
TG	7.18	1.9713
TT	8.34	2.12106
TG	7.98	2.07694
GG	4.61	1.52823
GG	4.09	1.40854
TT	6.16	1.81808
TT	6.78	1.91398
TT	4.1	1.41099
TG	1.72	0.542324
TT	2.53	0.928219
TT	3.59	1.27815
TG	2.31	0.837248
TG	2.53	0.928219
GG	3.45	1.23837
TG	3.53	1.2613
TT	2.52	0.924259
TT	3.31	1.19695
TG	3.47	1.24415
TG	1.95	0.667829
TT	1.76	0.565314
GG	3.64	1.29198
TG	3.87	1.35325
TG	2.43	0.887891
TG	2.56	0.940007
TG	2.33	0.845868
TG	3.4	1.22378
GG	3	1.09861
TT	3.2	1.16315
TG	3.61	1.28371
GG	4.5	1.50408
GG	2.25	0.81093
TG	4.06	1.40118
TT	5.82	1.7613
GG	2.4	0.875469
TT	2.63	0.966984
TT	2.03	0.708036
TG	1.58	0.457425
TG	4.06	1.40118
TG	4.29	1.45629
TT	1.95	0.667829
TG	3.42	1.22964
TG	2.42	0.883768
TG	3.32	1.19996
TT	3.3	1.19392
TG	3.16	1.15057
TT	3.21	1.16627
TG	1.43	0.357674
TT	1.32	0.277632
GG	2.81	1.03318
TG	3.75	1.32176
TG	2.45	0.896088
TG	6.64	1.89311
TG	#N/A	#N/A
GG	2.79	1.02604
TG	3.12	1.13783
GG	2.97	1.08856
TG	2.52	0.924259
GG	4.7	1.54756
TG	6.07	1.80336
TG	5.08	1.62531
TG	2.63	0.966984
GG	3.34	1.20597
GG	3.98	1.38128
TG	4.17	1.42792
GG	5.13	1.63511
TG	2.81	1.03318
TG	4.03	1.39377
#N/A	4.94	1.59737
TG	2.08	0.732368
TT	2.34	0.850151
TG	3.7	1.30833
TG	4.73	1.55393
GG	2.83	1.04028
TG	5.92	1.77834
TG	2.66	0.978326
TG	2.09	0.737164
GG	2.72	1.00063
TG	2.75	1.0116
GG	1.69	0.524729
TG	4.88	1.58515
TG	2.91	1.06815
TT	1.32	0.277632
TT	3.54	1.26413
GG	6.29	1.83896
GG	7.44	2.00687
TG	5.74	1.74746
TG	3.9	1.36098
GG	4.63	1.53256
TT	4.29	1.45629
TG	5.01	1.61144
TT	5.26	1.66013
TG	2.09	0.737164
GG	4.25	1.44692
TG	3.64	1.29198
TG	6.33	1.8453
TT	6.05	1.80006
GG	4.84	1.57691
GG	5.76	1.75094
GG	2.8	1.02962
TT	#N/A	#N/A
TG	5.68	1.73695
GG	2	0.693147
GG	4.71	1.54969
TG	3.95	1.37372
TG	2.18	0.779325
TG	2.71	0.996949
GG	3.65	1.29473
TG	3.08	1.12493
TG	9.43	2.2439
TT	4.35	1.47018
TT	3.83	1.34286
TG	1.98	0.683097
TG	4.09	1.40854
GG	4.22	1.43984
TT	3.15	1.1474
TT	8.28	2.11384
GG	3.4	1.22378
TG	4.89	1.58719
GG	7.15	1.96711
GG	2.51	0.920283
TT	2.81	1.03318
GG	4.12	1.41585
GG	4.37	1.47476
TT	3.3	1.19392
GG	4.18	1.43031
TG	6.22	1.82777
TT	2.74	1.00796
TG	3.3	1.19392
TG	4.6	1.52606
GG	3.45	1.23837
TG	3.61	1.28371
TG	5.75	1.7492
GG	3.89	1.35841
TG	5.33	1.67335
TG	2.01	0.698135
TT	2.06	0.722706
TG	2.09	0.737164
TT	3.65	1.29473
TG	3.28	1.18784
TT	3.25	1.17865
TG	3.77	1.32708
GG	3.62	1.28647
TG	4.17	1.42792
TG	4.15	1.42311
TG	2.95	1.08181
TT	3.61	1.28371
TG	4.16	1.42552
TG	3.38	1.21788
TG	3.5	1.25276
TG	2.94	1.07841
TT	2.72	1.00063
TG	0.68	-0.385662
TT	#N/A	#N/A
TG	1.58	0.457425
TT	6.82	1.91986
TG	6.72	1.90509
TG	2.53	0.928219
GG	4.59	1.52388
TG	5.32	1.67147
GG	5.67	1.73519
TG	5.2	1.64866
TG	4.43	1.4884
TT	2.61	0.95935
TG	4.91	1.59127
GG	3.52	1.25846
TG	2.51	0.920283
TG	2.44	0.891998
TT	2.36	0.858662
GG	5.31	1.66959
TT	5.48	1.70111
TG	4.36	1.47247
TG	9.5	2.25129
TT	5.3	1.66771
GG	2.61	0.95935
GG	3.33	1.20297
TG	3.31	1.19695
TT	2.76	1.01523
TG	2.76	1.01523
TG	4.99	1.60744
TG	1.26	0.231112
TG	7.49	2.01357
TT	6.31	1.84214
TG	6.35	1.84845
TG	5.18	1.64481
TG	6.55	1.87947
TT	7.84	2.05924
GG	3.88	1.35584
TG	2.48	0.908259
TG	4.28	1.45395
GG	1.32	0.277632
TG	5.12	1.63315
TG	1.6	0.470004
TG	7.55	2.02155
TG	3.06	1.11841
TG	2.36	0.858662
TT	3.08	1.12493
TG	3.5	1.25276
GG	3.09	1.12817
TG	2.81	1.03318
TT	4.53	1.51072
GG	4.42	1.48614
GG	2.69	0.989541
TG	1.9	0.641854
GG	4.01	1.38879
TG	2.83	1.04028
GG	3.18	1.15688
GG	6.14	1.81482
TG	4.56	1.51732
TG	3.61	1.28371
GG	3.06	1.11841
TG	3.37	1.21491
TT	4.41	1.48387
GG	3.5	1.25276
GG	5.53	1.71019
TG	5.48	1.70111
GG	4.76	1.56025
TG	3.07	1.12168
TT	2.21	0.792993
TG	4.84	1.57691
TT	3.27	1.18479
TT	5.29	1.66582
TG	4.08	1.4061
TG	3.6	1.28093
TG	4	1.38629
TG	3.29	1.19089
TT	2.46	0.900161
TG	2.39	0.871293
TG	3.26	1.18173
TG	2.27	0.81978
GG	2.98	1.09192
TG	4.2	1.43508
GG	3.88	1.35584
GG	2.15	0.765468
TG	2.66	0.978326
TG	2.7	0.993252
TT	1.07	0.0676586
TG	2.46	0.900161
TT	3.91	1.36354
TG	2.25	0.81093
TG	4.17	1.42792
#N/A	4.41	1.48387
TG	#N/A	#N/A
TT	10.7	2.37024
TT	1.3	0.262364
GG	4.78	1.56444
GG	0.94	-0.0618754
TG	5.56	1.7156
GG	4.89	1.58719
TT	2.16	0.770108
GG	3.39	1.22083
GG	4.1	1.41099
TG	4.42	1.48614
TT	2.06	0.722706
TG	4.05	1.39872
TG	3.05	1.11514
TG	5.34	1.67523
TT	4.9	1.58924
TG	5.67	1.73519
TG	#N/A	#N/A
TT	4.38	1.47705
GG	5.77	1.75267
TG	4.92	1.59331
TT	3.55	1.26695
TG	3.19	1.16002
TG	1.86	0.620576
TG	5.35	1.6771
GG	2.82	1.03674
TG	4.47	1.49739
TT	#N/A	#N/A
GG	5.9	1.77495
TT	4	1.38629
TT	3.67	1.30019
TG	3.41	1.22671
TT	4.19	1.4327
TG	2.04	0.71295
GG	5.58	1.71919
#N/A	#N/A	#N/A
GG	2.76	1.01523
TG	1.89	0.636577
TG	2.16	0.770108
GG	5.76	1.75094
GG	3.34	1.20597
TT	3.34	1.20597
TG	2.91	1.06815
TG	9.92	2.29455
TT	4.15	1.42311
TG	6.8	1.91692
TG	3.67	1.30019
TG	3.58	1.27536
TT	2.2	0.788457
TG	2.22	0.797507
TG	3.7	1.30833
TG	2.73	1.0043
TT	4.32	1.46326
TG	3.09	1.12817
GG	3.42	1.22964
TG	2.96	1.08519
GG	6.33	1.8453
GG	2.68	0.985817
TT	2.63	0.966984
TG	1.72	0.542324
GG	3.01	1.10194
TG	2	0.693147
GG	6.51	1.87334
TG	2.57	0.943906
TG	3.96	1.37624
TG	1.97	0.678034
TG	3.41	1.22671
TG	5.21	1.65058
TG	2.06	0.722706

## Sheet: Testosterone
rs7910927	Testosterone	Testosterone_cube
GG	18.2	2.63041
GG	24.7	2.91227
TG	29.7	3.09684
TT	37.3	3.3412
TT	24.5	2.90439
TG	13.6	2.38697
TG	16.7	2.55607
TG	27.4	3.01474
TG	17.3	2.58632
GG	27.8	3.02934
GG	24.9	2.92011
TG	12	2.28943
TG	30.2	3.11412
TG	19.7	2.70078
GG	18.7	2.65428
TG	16.7	2.55607
TT	15.6	2.49867
TG	27.5	3.01841
TT	17.9	2.61588
GG	56.1	3.82814
TG	20.1	2.71893
TG	15.4	2.48794
TG	13.1	2.35735
TG	22.7	2.83145
TG	14.8	2.4552
TG	16.6	2.55095
TT	23.5	2.86433
GG	13.3	2.36928
TG	22.7	2.83145
TT	18.4	2.64001
TT	22.8	2.8356
GG	27.9	3.03297
TG	15.9	2.51458
TG	26.2	2.97007
TG	18.7	2.65428
TG	21.4	2.77633
TG	20	2.71442
TT	18	2.62074
TG	42.9	3.50068
TT	18.2	2.63041
TG	19.7	2.70078
TG	27	3
TG	27.8	3.02934
TG	22.1	2.80628
GG	23.6	2.86838
TT	12.4	2.31459
GG	20.4	2.73239
TG	25	2.92402
TG	25.4	2.93953
TT	18	2.62074
TG	25.1	2.92791
TG	21.4	2.77633
TG	21.5	2.78065
TG	21.6	2.78495
TT	16	2.51984
TT	18.4	2.64001
TT	24.7	2.91227
TG	22.6	2.82728
GG	35.1	3.27418
TG	16.1	2.52508
GG	15.7	2.50399
TT	10.9	2.21722
TT	21.9	2.79779
TT	18.9	2.66371
TT	34.4	3.25227
TG	29.8	3.10031
TG	25.2	2.93179
TT	14.1	2.41587
GG	20.2	2.72344
TG	23.4	2.86026
GG	13.7	2.3928
TG	22.8	2.8356
TG	25.5	2.94338
TG	18.3	2.63522
TT	18.5	2.64479
GG	22.2	2.8105
#N/A	#N/A	#N/A
TG	14.5	2.4385
TT	13.6	2.38697
TG	27.3	3.01107
GG	20.9	2.75454
TG	22.4	2.81892
TT	18.4	2.64001
TG	24.3	2.89647
TG	24.5	2.90439
TG	30	3.10723
GG	19.2	2.67773
GG	27.8	3.02934
TG	18.5	2.64479
TG	32	3.1748
TG	20.9	2.75454
GG	27.2	3.00739
GG	24.8	2.9162
GG	24.4	2.90044
TT	#N/A	#N/A
TT	16.2	2.5303
TG	28.3	3.0474
TG	30.8	3.13461
TG	13.1	2.35735
TG	16.7	2.55607
GG	31.5	3.15818
TT	24.5	2.90439
TG	15.8	2.5093
TG	35.4	3.28348
TG	27	3
GG	21	2.75892
GG	30	3.10723
TG	20.8	2.75014
TT	14.9	2.46072
GG	32.5	3.19125
TG	35.2	3.27729
TT	17.5	2.59625
GG	25.9	2.95869
TG	7.59	1.96523
TT	19.9	2.70989
TG	37.5	3.34716
TG	33.1	3.21077
TT	24.2	2.89249
TG	28.5	3.05456
TG	28.1	3.0402
TT	#N/A	#N/A
TG	10.6	2.19669
TT	11.8	2.27664
TG	14.8	2.4552
GG	21.1	2.7633
TT	16.3	2.53549
TT	35.1	3.27418
TT	19.1	2.67307
GG	13.3	2.36928
TG	12	2.28943
TG	21.9	2.79779
TG	15.7	2.50399
TT	18.9	2.66371
TT	15.2	2.47712
GG	30.1	3.11068
#N/A	23.6	2.86838
TT	22.2	2.8105
TG	26.1	2.96629
GG	32.2	3.1814
TT	23.8	2.87646
GG	15.3	2.48255
TT	19.5	2.69161
TT	15.1	2.47168
GG	26.3	2.97385
TG	52.8	3.75155
TT	18.9	2.66371
TT	17.2	2.58133
TG	11.4	2.25062
TT	34.2	3.24595
TT	19.8	2.70534
TG	20.4	2.73239
TT	16.6	2.55095
TG	30.7	3.13121
TG	22.5	2.82311
GG	27.5	3.01841
GG	22.6	2.82728
GG	12.4	2.31459
TG	16.1	2.52508
GG	21.9	2.79779
TG	25.8	2.95488
TT	12.5	2.32079
TT	33.2	3.214
TT	22.4	2.81892
TG	15.2	2.47712
TT	12.3	2.30835
TG	19.1	2.67307
GG	28.9	3.06878
TG	19.8	2.70534
GG	26.7	2.98885
GG	18.2	2.63041
TG	17.8	2.611
GG	21.2	2.76766
TG	33.1	3.21077
TG	22.2	2.8105
TG	27	3
TT	26.3	2.97385
TT	17.3	2.58632
TG	12.2	2.30208
TG	12.9	2.34529
GG	22.7	2.83145
GG	21.2	2.76766
TG	22	2.80204
GG	26.3	2.97385
GG	18.3	2.63522
TG	16.2	2.5303
TG	#N/A	#N/A
TG	20.2	2.72344
TT	19.7	2.70078
TG	29.2	3.07936
TG	12.1	2.29577
TG	23.5	2.86433
GG	25.7	2.95106
GG	19	2.6684
GG	14.7	2.44966
TG	25.2	2.93179
GG	25.6	2.94723
TT	12.9	2.34529
TG	28.8	3.06524
TT	36.8	3.32621
GG	24.3	2.89647
TG	27.4	3.01474
TG	34.2	3.24595
TG	17.7	2.6061
TG	16.7	2.55607
GG	36	3.30193
GG	20.8	2.75014
TG	15.4	2.48794
GG	28.6	3.05813
TT	16.9	2.56623
TG	34.7	3.26169
TG	19.6	2.6962
TG	19.1	2.67307
TG	23.4	2.86026
TT	14.1	2.41587
TT	20.4	2.73239
TG	20.9	2.75454
TT	29.3	3.08287
TT	26.9	2.99629
TG	26.1	2.96629
TG	15.5	2.49332
TT	14	2.41014
TT	12.4	2.31459
TG	17.8	2.611
TG	24.5	2.90439
TG	36.8	3.32621
TG	25.8	2.95488
TG	35	3.27107
TG	18.6	2.64954
TT	#N/A	#N/A
TT	32.4	3.18798
GG	24.5	2.90439
TG	26.6	2.98511
TT	36.4	3.31411
GG	24.3	2.89647
GG	40.3	3.42848
TT	18.6	2.64954
TG	20.9	2.75454
TT	15.6	2.49867
TG	14.1	2.41587
TG	22.4	2.81892
TT	16	2.51984
TG	23.7	2.87243
TG	17.8	2.611
TT	15.4	2.48794
GG	21.5	2.78065
TG	12.6	2.32697
TG	28	3.03659
TG	#N/A	#N/A
TG	17.7	2.6061
TG	17.5	2.59625
TG	19.1	2.67307
GG	26.2	2.97007
TT	17.6	2.60118
TG	13.3	2.36928
TG	31.2	3.14812
TG	24.6	2.90834
TG	11.6	2.2637
TT	38	3.36198
TG	26.5	2.98137
TG	22.1	2.80628
TG	14.7	2.44966
TG	18.4	2.64001
TT	7.21	1.93187
GG	16.9	2.56623
TT	38.2	3.36786
TT	19.4	2.687
GG	18.7	2.65428
GG	42.5	3.48977
GG	17.6	2.60118
TG	20.4	2.73239
TT	19.7	2.70078
TT	14.1	2.41587
GG	14.4	2.43288
TG	16.1	2.52508
TT	18.8	2.65901
TG	36.6	3.32017
TG	18.5	2.64479
TG	20.8	2.75014
TT	12.5	2.32079
TG	36.2	3.30803
TT	12	2.28943
GG	19.1	2.67307
TG	32.6	3.19452
GG	23.8	2.87646
#N/A	24.1	2.8885
TG	13.6	2.38697
TT	10.7	2.20358
TT	17.2	2.58133
TT	44.5	3.54367
TG	25.3	2.93567
TG	20.2	2.72344
TG	29.8	3.10031
GG	29.2	3.07936
GG	15.8	2.5093
TG	19.6	2.6962
TG	20.9	2.75454
TG	26.7	2.98885
TG	17.9	2.61588
TT	32.8	3.20104
TG	14.6	2.44409
TT	30.5	3.1244
TG	17.8	2.611
TT	9.36	2.10746
GG	17.3	2.58632
GG	13.2	2.36333
TT	11	2.22398
TG	27.7	3.02571
TT	32.3	3.18469
TG	24	2.8845
GG	30.4	3.12098
TT	19.9	2.70989
TG	36.1	3.30498
GG	18.6	2.64954
TG	17.7	2.6061
TG	28.8	3.06524
TG	25.9	2.95869
TG	22.9	2.83974
TG	18.1	2.62559
TG	29.4	3.08638
TG	#N/A	#N/A
TG	18.2	2.63041
TG	8.45	2.03682
TG	30.7	3.13121
TT	29.6	3.09336
TT	21.3	2.772
TT	27.6	3.02206
TG	13.2	2.36333
TG	15.7	2.50399
TT	35.1	3.27418
TG	15.6	2.49867
TG	19.8	2.70534
TG	18.1	2.62559
TG	29.7	3.09684
TG	18.9	2.66371
TG	13.4	2.37521
TG	21.7	2.78924
TG	38.2	3.36786
TG	19	2.6684
TT	26.6	2.98511
TG	15.7	2.50399
TG	13.9	2.40439
TG	15.7	2.50399
GG	23.1	2.84798
TG	19.1	2.67307
TG	30.6	3.12781
TG	19	2.6684
TG	25.3	2.93567
GG	15.8	2.5093
GG	17.5	2.59625
TG	22.9	2.83974
TG	17.7	2.6061
TG	15.8	2.5093
TT	31.3	3.15148
TT	16.2	2.5303
TG	17.2	2.58133
TT	17.5	2.59625
GG	23.4	2.86026
GG	23.5	2.86433
TG	17.5	2.59625
TG	17.5	2.59625
TG	14.2	2.42156
GG	22.8	2.8356
TG	11.3	2.24402
GG	16.9	2.56623
TG	21	2.75892
GG	31.3	3.15148
TG	22.3	2.81472
TG	22.4	2.81892
TT	#N/A	#N/A
TG	11.7	2.27019
TG	49.4	3.66924
TG	16.1	2.52508
TT	29	3.07232
TG	24	2.8845
TT	21.7	2.78924
TG	15.7	2.50399
TG	29.5	3.08987
TG	20.1	2.71893
TG	25.1	2.92791
TG	25.6	2.94723
TG	26.5	2.98137
TG	34	3.23961
TG	23.6	2.86838
TG	25.5	2.94338
TG	20.7	2.74572
GG	32.3	3.18469
TT	11.8	2.27664
TG	19.8	2.70534
GG	18.6	2.64954
TT	19.5	2.69161
TT	22.1	2.80628
GG	#N/A	#N/A
TG	17.5	2.59625
GG	37.5	3.34716
GG	26.2	2.97007
TG	17.1	2.57631
GG	18.9	2.66371
GG	23.7	2.87243
TT	23.5	2.86433
TG	18.8	2.65901
TG	12.1	2.29577
TG	23.5	2.86433
TG	24	2.8845
TG	39.2	3.397
TT	20.9	2.75454
TT	14.7	2.44966
TG	15.7	2.50399
GG	27.2	3.00739
GG	26	2.9625
TT	15	2.46621
TG	25.9	2.95869
TG	35	3.27107
GG	16.8	2.56116
TT	21.4	2.77633
TG	21.5	2.78065
GG	37.8	3.35607
TT	19.5	2.69161
GG	14.9	2.46072
TT	14.8	2.4552
GG	14.5	2.4385
TG	21.4	2.77633
GG	21.6	2.78495
GG	27	3
TG	32.9	3.20429
TG	10.6	2.19669
GG	29	3.07232
TG	24.7	2.91227
GG	27.8	3.02934
TG	39.4	3.40277
GG	15.8	2.5093
TT	12	2.28943
GG	39.1	3.39411
TT	18.7	2.65428
TG	22.4	2.81892
TG	20.3	2.72792
TG	21.4	2.77633
TT	23	2.84387
GG	23.3	2.85618
TG	33.4	3.22044
TG	22.7	2.83145
TT	20.6	2.74129
GG	24.7	2.91227
GG	35.7	3.29273
GG	15.2	2.47712
TT	13.8	2.39861
GG	18.3	2.63522
TG	26.4	2.97761
GG	21	2.75892
TG	16.4	2.54067
GG	#N/A	#N/A
TT	19.1	2.67307
TT	18.9	2.66371
TT	34.4	3.25227
TG	25.7	2.95106
TT	19.4	2.687
TG	24.9	2.92011
GG	15.4	2.48794
GG	20.9	2.75454
TT	19.1	2.67307
TG	15.6	2.49867
GG	11.2	2.23738
TG	18.5	2.64479
GG	24.1	2.8885
TT	13.7	2.3928
TG	#N/A	#N/A
GG	15.2	2.47712
TG	17.7	2.6061
GG	23.2	2.85209
TG	19.4	2.687
TT	16.1	2.52508
TG	14.3	2.42724
TT	10.4	2.18279
GG	18.1	2.62559
TT	30.1	3.11068
TT	22.2	2.8105
TT	15.7	2.50399
TG	22.9	2.83974
GG	21.4	2.77633
TG	19.7	2.70078
GG	17.4	2.59129
TT	18.2	2.63041
GG	16.9	2.56623
GG	23.8	2.87646
TT	21.5	2.78065
TG	23.5	2.86433
TT	22.3	2.81472
TT	17.1	2.57631
TG	23.4	2.86026
TG	15.1	2.47168
TT	7.87	1.98911
TT	29.1	3.07584
TG	38.2	3.36786
TG	17.5	2.59625
TG	16.1	2.52508
GG	18.8	2.65901
TG	14.1	2.41587
GG	26	2.9625
TT	23.5	2.86433
GG	23.6	2.86838
TG	28.1	3.0402
TT	23.6	2.86838
TG	25	2.92402
TG	22.3	2.81472
TG	11.4	2.25062
TG	20.8	2.75014
TT	28.9	3.06878
TT	22.1	2.80628
TT	18.3	2.63522
TG	27.5	3.01841
TG	16.5	2.54582
TT	30.6	3.12781
TT	24.2	2.89249
TT	16.9	2.56623
TG	26.9	2.99629
TG	17.8	2.611
TT	23.5	2.86433
GG	18.2	2.63041
GG	21.4	2.77633
TG	22.6	2.82728
TG	12.1	2.29577
TT	17	2.57128
TG	22.2	2.8105
TG	22	2.80204
GG	33	3.20753
GG	31.7	3.16485
TT	11.7	2.27019
TT	12	2.28943
TT	19.7	2.70078
GG	24.3	2.89647
TG	15.4	2.48794
GG	12.7	2.33311
TT	19.7	2.70078
TG	20	2.71442
GG	34.2	3.24595
TG	20.3	2.72792
TG	17.2	2.58133
TG	24.3	2.89647
TG	21.1	2.7633
TG	20.7	2.74572
GG	17.3	2.58632
TG	#N/A	#N/A
GG	33.1	3.21077
GG	26.3	2.97385
TG	21.7	2.78924
TG	17.6	2.60118
TT	28.8	3.06524
TT	17.7	2.6061
TG	19.6	2.6962
TG	18.7	2.65428
TG	18.5	2.64479
TG	19.2	2.67773
TG	23.9	2.88049
TG	21.3	2.772
GG	19.3	2.68237
TG	13.4	2.37521
TG	19.4	2.687
TG	20.2	2.72344
TG	14	2.41014
TG	16.8	2.56116
GG	20.9	2.75454
GG	18.5	2.64479
TT	14.2	2.42156
TG	33	3.20753
GG	27.8	3.02934
TG	28.8	3.06524
TG	29.4	3.08638
TG	26	2.9625
GG	17.8	2.611
TG	15.6	2.49867
TG	#N/A	#N/A
TG	10.5	2.18976
TG	17.2	2.58133
TG	24.1	2.8885
TG	27.6	3.02206
TT	17.8	2.611
GG	10.8	2.21042
TG	19.8	2.70534
GG	21.8	2.79352
TG	20.2	2.72344
TG	16.2	2.5303
TT	24.9	2.92011
TT	10.6	2.19669
TG	22.6	2.82728
TG	31.7	3.16485
TG	22	2.80204
TG	16.8	2.56116
TT	19.2	2.67773
TG	21.5	2.78065
TG	54	3.77976
TT	18	2.62074
GG	22.5	2.82311
TT	24.2	2.89249
TT	13.4	2.37521
TT	27	3
TT	37.6	3.35014
TT	20.6	2.74129
TT	19.5	2.69161
GG	24.5	2.90439
GG	17.8	2.611
TG	21.9	2.79779
TT	18.8	2.65901
TG	17.6	2.60118
TG	28.5	3.05456
TT	20.5	2.73685
TG	23.9	2.88049
TG	25	2.92402
TT	19.4	2.687
TT	24.2	2.89249
TT	28.1	3.0402
TG	23.8	2.87646
TT	13.8	2.39861
TG	30.9	3.138
GG	14.5	2.4385
TG	14.5	2.4385
GG	33.3	3.21722
TT	12.2	2.30208
GG	37.3	3.3412
TG	25	2.92402
TG	18	2.62074
TT	34.1	3.24278
TG	20.8	2.75014
TT	22.6	2.82728
GG	31.4	3.15483
GG	21	2.75892
TG	16.6	2.55095
TG	18.2	2.63041
TG	19.3	2.68237
TG	24.7	2.91227
TG	22.6	2.82728
GG	34.6	3.25856
TG	21.7	2.78924
TG	17.7	2.6061
TT	23.3	2.85618
GG	17.4	2.59129
TG	22.4	2.81892
GG	15.9	2.51458
TT	33.1	3.21077
GG	26.8	2.99257
TG	#N/A	#N/A
GG	24.2	2.89249
TT	13.8	2.39861
TG	19.9	2.70989
TT	31.5	3.15818
TT	18	2.62074
TG	24.9	2.92011
TT	20.4	2.73239
TG	23.2	2.85209
TG	27.1	3.0037
GG	30.6	3.12781
TG	20.7	2.74572
TT	23.3	2.85618
TG	15.9	2.51458
TT	28.8	3.06524
TT	14.9	2.46072
TG	28.4	3.05098
TT	13.1	2.35735
TT	24.1	2.8885
TG	13.6	2.38697
GG	23.9	2.88049
TG	#N/A	#N/A
TG	28.7	3.06169
GG	28.9	3.06878
TG	16.6	2.55095
TG	21.2	2.76766
GG	11.9	2.28305
TG	15.9	2.51458
TG	22.9	2.83974
TG	11.5	2.25718
TG	10.3	2.17577
TG	13.9	2.40439
TG	20.6	2.74129
TG	13.7	2.3928
GG	16.5	2.54582
GG	20.6	2.74129
GG	17.4	2.59129
TG	17.6	2.60118
TT	22.8	2.8356
GG	26.1	2.96629
TT	22.4	2.81892
TG	20.2	2.72344
TG	24.8	2.9162
TT	21.2	2.76766
TT	23.6	2.86838
TG	35.9	3.29887
TG	6.26	1.843
TG	26.5	2.98137
TG	23.1	2.84798
TG	20.4	2.73239
GG	19.1	2.67307
TG	23.5	2.86433
TG	18.9	2.66371
GG	29.9	3.10378
TT	11.5	2.25718
TT	23.4	2.86026
TT	21.3	2.772
GG	25.3	2.93567
TG	22.4	2.81892
GG	31.2	3.14812
TG	31.3	3.15148
TT	23.3	2.85618
TG	26.2	2.97007
TT	25.5	2.94338
GG	19	2.6684
TG	17.4	2.59129
TG	19.9	2.70989
GG	17.7	2.6061
TG	24.4	2.90044
TG	30.9	3.138
TG	23.2	2.85209
TG	34.6	3.25856
GG	30.1	3.11068
TG	44.1	3.53302
TT	22.4	2.81892
TT	20.4	2.73239
TG	20.9	2.75454
GG	20.3	2.72792
TT	16.6	2.55095
TG	31.2	3.14812
GG	10.3	2.17577
TG	13.1	2.35735
GG	33.9	3.23643
TT	17.4	2.59129
TT	23	2.84387
TG	21.5	2.78065
TG	27.5	3.01841
GG	20.4	2.73239
GG	16.8	2.56116
TG	13.6	2.38697
TG	28.4	3.05098
GG	36	3.30193
GG	16.9	2.56623
TG	#N/A	#N/A
TG	18.8	2.65901
TG	28.5	3.05456
GG	34.1	3.24278
GG	24.2	2.89249
GG	25.9	2.95869
GG	8.63	2.05118
TG	29.2	3.07936
GG	25.8	2.95488
GG	38.9	3.38831
TG	23.4	2.86026
GG	25.1	2.92791
TT	11.5	2.25718
GG	23.6	2.86838
TG	32.4	3.18798
TG	22.6	2.82728
TG	42.8	3.49796
TT	24.8	2.9162
GG	17.3	2.58632
GG	26.5	2.98137
TG	16.5	2.54582
GG	20.1	2.71893
GG	18.8	2.65901
GG	24.6	2.90834
TG	20	2.71442
GG	21	2.75892
GG	14.5	2.4385
TT	11.7	2.27019
TT	40	3.41995
TT	18.8	2.65901
GG	18.7	2.65428
TG	14.3	2.42724
TG	28.5	3.05456
TT	23.3	2.85618
GG	18	2.62074
TG	11.3	2.24402
TT	15.5	2.49332
TG	21.3	2.772
GG	13.8	2.39861
TG	37.3	3.3412
TT	23.2	2.85209
TT	25.3	2.93567
TT	13.9	2.40439
TT	25.8	2.95488
TG	19.5	2.69161
TG	25.4	2.93953
TT	23.6	2.86838
GG	24.3	2.89647
GG	13.8	2.39861
GG	27.6	3.02206
TG	20	2.71442
TG	16	2.51984
TG	26.8	2.99257
TG	29.1	3.07584
TG	#N/A	#N/A
GG	19.6	2.6962
TG	18	2.62074
GG	16.1	2.52508
TG	22.1	2.80628
GG	18.1	2.62559
TG	28.6	3.05813
TG	14.7	2.44966
TG	21.1	2.7633
GG	20.9	2.75454
GG	21.5	2.78065
TT	14.8	2.4552
TT	22.5	2.82311
GG	36.4	3.31411
GG	24.7	2.91227
TT	20	2.71442
TG	19.6	2.6962
TT	21	2.75892
TG	33.1	3.21077
TG	18	2.62074
TG	44.3	3.53835
TT	18.6	2.64954
TG	18.4	2.64001
TT	25.3	2.93567
GG	19.5	2.69161
TG	25.2	2.93179
TG	21.8	2.79352
TG	24.1	2.8885
GG	18.3	2.63522
TT	16.7	2.55607
GG	10.8	2.21042
GG	29.3	3.08287
GG	27	3
GG	14.5	2.4385
GG	25.5	2.94338
TG	13.5	2.3811
TG	19.9	2.70989
TG	29.6	3.09336
TG	27.9	3.03297
TG	27.5	3.01841
TG	20.7	2.74572
TG	28	3.03659
TG	32.9	3.20429
TG	12.5	2.32079
GG	25.1	2.92791
GG	8.36	2.02956
TT	19.9	2.70989
TT	16.5	2.54582
TT	22.2	2.8105
TG	16.7	2.55607
TT	18.4	2.64001
TT	29.8	3.10031
GG	20.8	2.75014
TT	15.6	2.49867
GG	13	2.35133
TG	27.9	3.03297
TT	16.6	2.55095
GG	19.1	2.67307
TG	19.3	2.68237
TG	22.9	2.83974
GG	17.8	2.611
TG	20.6	2.74129
GG	21	2.75892
GG	23.8	2.87646
GG	25.9	2.95869
TT	14.7	2.44966
TG	13.5	2.3811
GG	10.6	2.19669
GG	26	2.9625
TG	26.8	2.99257
TT	24.8	2.9162
TG	14	2.41014
TT	27.1	3.0037
GG	32.9	3.20429
TG	14.8	2.4552
TT	24.1	2.8885
TG	37.5	3.34716
GG	28.1	3.0402
TG	21.9	2.79779
GG	21.6	2.78495
TG	16.9	2.56623
TG	16.1	2.52508
TG	12.1	2.29577
TT	24.2	2.89249
GG	19.6	2.6962
TG	#N/A	#N/A
TG	24.5	2.90439
TG	39.6	3.40851
GG	24.1	2.8885
TT	22.3	2.81472
GG	22.6	2.82728
TG	26.6	2.98511
TG	29.6	3.09336
TG	19	2.6684
GG	36.1	3.30498
TT	20.4	2.73239
GG	28.7	3.06169
TT	17.6	2.60118
TG	24.3	2.89647
TT	20.9	2.75454
GG	31.9	3.17149
TG	18.1	2.62559
GG	22.4	2.81892
TG	25.2	2.93179
TG	34.9	3.26795
TG	16.9	2.56623
TT	27	3
TG	64.1	4.00208
TG	19.9	2.70989
GG	19.2	2.67773
TG	14.8	2.4552
GG	21.1	2.7633
GG	36.7	3.32319
TT	#N/A	#N/A
TG	12.3	2.30835
TG	41.9	3.47327
GG	18.8	2.65901
TT	20.5	2.73685
TG	20.3	2.72792
TG	22.2	2.8105
TG	16.8	2.56116
GG	16.3	2.53549
TT	27.6	3.02206
TT	23.2	2.85209
GG	31.9	3.17149
TG	42	3.47603
TG	25.5	2.94338
#N/A	33.7	3.23006
GG	28.1	3.0402
GG	21.5	2.78065
TG	17.1	2.57631
TG	12	2.28943
TG	21	2.75892
TG	12.1	2.29577
TT	27.3	3.01107
GG	13	2.35133
TT	29	3.07232
TG	19.5	2.69161
TG	24.2	2.89249
TT	18.8	2.65901
TT	25.2	2.93179
GG	32.7	3.19778
GG	13.3	2.36928
TG	13.9	2.40439
TG	14.4	2.43288
TT	23.5	2.86433
GG	26.7	2.98885
TT	25.3	2.93567
TG	16.9	2.56623
TG	22.1	2.80628
TG	16.6	2.55095
TT	21.7	2.78924
TT	12.6	2.32697
TT	16.3	2.53549
TG	19.4	2.687
TG	14.9	2.46072
GG	13.1	2.35735
TG	21	2.75892
TT	28.2	3.0438
GG	22.5	2.82311
TT	12.4	2.31459
TG	23.2	2.85209
TG	24.1	2.8885
TT	#N/A	#N/A
TG	25.7	2.95106
GG	26.2	2.97007
TG	21.8	2.79352
TT	22.5	2.82311
TG	17.6	2.60118
TG	11.7	2.27019
TT	20.2	2.72344
TG	26.1	2.96629
GG	16.2	2.5303
TG	32.2	3.1814
TG	20.4	2.73239
TG	25.5	2.94338
TT	16.1	2.52508
TG	19.2	2.67773
TG	38.7	3.38249
GG	14	2.41014
GG	27	3
TG	23.3	2.85618
TT	14.3	2.42724
GG	35.2	3.27729
TT	25.8	2.95488
TG	14.8	2.4552
GG	23.3	2.85618
TG	14.6	2.44409
TG	20	2.71442
TG	19.6	2.6962
TG	17.2	2.58133
GG	#N/A	#N/A
GG	21.7	2.78924
TG	21.6	2.78495
TG	22.5	2.82311
TG	15	2.46621
TG	20.7	2.74572
TG	17.1	2.57631
GG	20.9	2.75454
TG	24.9	2.92011
TG	26.9	2.99629
GG	32.9	3.20429
TT	25.4	2.93953
GG	17.2	2.58133
TT	11.2	2.23738
TT	28	3.03659
GG	17.9	2.61588
TG	26.5	2.98137
TT	12	2.28943
TT	21.7	2.78924
TG	23.2	2.85209
GG	29.6	3.09336
TG	35.8	3.2958
TT	19.5	2.69161
GG	13.1	2.35735
TT	16.4	2.54067
TT	12.4	2.31459
GG	18.9	2.66371
GG	22.9	2.83974
TT	11.8	2.27664
TG	30.1	3.11068
GG	26.6	2.98511
TT	11.8	2.27664
GG	12.9	2.34529
GG	19.5	2.69161
TT	22.8	2.8356
TG	15.7	2.50399
TG	29.1	3.07584
TG	19.6	2.6962
TT	23.7	2.87243
TG	13.5	2.3811
GG	19.2	2.67773
TG	31.8	3.16817
TG	15.8	2.5093
GG	35.6	3.28965
TT	13.9	2.40439
GG	20.8	2.75014
TG	21	2.75892
GG	21.2	2.76766
TG	13.2	2.36333
TG	12.3	2.30835
TG	18.6	2.64954

## Sheet: Testosterone_LH ratio
rs7910927	Testo_LH_ratio	Testosterone_LH_ratio_cube
TG	7.45152	1.95321
GG	11.4024	2.25078
TG	2.65347	1.38443
TG	9.13208	2.09021
TG	5.13228	1.72492
TT	10.2473	2.17205
TT	11.4793	2.25582
TT	4.18972	1.61211
TG	16.9355	2.56802
TG	2.32407	1.3246
TG	7.5	1.95743
TG	5.69492	1.78578
GG	6.35945	1.85271
TG	6.30928	1.84782
TT	4.58886	1.66176
TT	6.02564	1.81971
TT	5.26235	1.73937
GG	11.3961	2.25036
TT	10.1606	2.16591
TT	5.86751	1.80365
TT	10.9251	2.21892
TG	8.55372	2.04512
GG	3.55818	1.52666
TG	5.32951	1.74674
GG	6.86275	1.90035
TG	4.53642	1.65541
GG	8.78104	2.06308
GG	6.94678	1.90807
GG	14.2017	2.42166
GG	7.83133	1.98584
TG	9.96377	2.15183
TG	4.47427	1.64781
TG	5.84158	1.80099
TG	16.4179	2.54159
TG	10.5159	2.19086
TG	5.7377	1.79025
TT	7.68802	1.97366
TT	7.69231	1.97402
TG	5.22248	1.73497
TG	7.22857	1.93353
GG	9.92933	2.14935
TT	5.43379	1.75806
TG	9.11616	2.08899
TG	3.42742	1.50773
GG	5.68627	1.78488
TG	6.12472	1.82963
TG	4.11405	1.60235
GG	7.54032	1.96094
TG	5.02618	1.71296
GG	5.89806	1.80677
GG	3.96524	1.58279
TT	4.93177	1.70216
TG	6.18221	1.83533
TT	7.57679	1.96409
TG	3.81579	1.56265
TT	4.9789	1.70757
GG	4.23326	1.61768
GG	7.96421	1.99701
TG	9.90385	2.14751
TT	4.46203	1.64631
GG	6.34228	1.85104
TG	7.5	1.95743
GG	2.6087	1.3766
TG	2.55061	1.36631
TG	9.76852	2.13768
TG	4.98127	1.70784
GG	6.64671	1.88019
TG	4.10687	1.60141
TT	3.29384	1.48788
TT	6.29969	1.84688
TG	6.57074	1.873
TG	5.1462	1.72648
TT	4.23932	1.61845
GG	4.54685	1.65667
GG	2.59804	1.37472
TT	12.2222	2.30347
TG	4.76346	1.68257
TT	5.79861	1.79656
TG	5.91346	1.80834
GG	7.07989	1.92018
GG	4.69072	1.67397
TT	7.9646	1.99705
GG	8.46154	2.03774
TG	8.16393	2.01357
TG	6.6879	1.88407
TG	7.88945	1.99074
#N/A	#N/A	#N/A
TG	6.1512	1.83226
GG	6.53117	1.86923
TG	1.87361	1.2328
GG	2.75862	1.40248
TG	3.50701	1.51931
TT	19.4318	2.68847
TG	12.1633	2.29976
TG	6.40506	1.85713
TG	5.2381	1.7367
GG	4.57399	1.65996
TG	6.27551	1.84452
TG	3.59307	1.53164
TT	4.35714	1.6333
GG	6.86084	1.90017
TG	2.51656	1.3602
TG	8.53659	2.04375
GG	15.2174	2.47807
TG	7.93919	1.99492
GG	3.28042	1.48586
GG	9.35714	2.10724
TG	6.35854	1.85262
TG	6.80147	1.89467
GG	6.25731	1.84273
TG	8.44776	2.03664
TG	3.18991	1.47206
TG	18.5612	2.6477
TG	3.62928	1.53676
GG	2.87645	1.42217
TG	5.44662	1.75945
GG	13.1351	2.35945
GG	2.78583	1.40708
TG	4.84536	1.69216
TG	7.61773	1.96762
TT	2.74945	1.40093
TG	11.7227	2.27166
TG	14.3038	2.42745
GG	8.27044	2.02229
TG	4.24242	1.61884
TG	5.63525	1.77953
GG	2.85464	1.41857
TG	5.67273	1.78346
TG	7.60218	1.96628
TG	3.42495	1.50736
TG	6.01423	1.81856
TG	2.17274	1.2952
TG	3.97619	1.58425
TG	5.82569	1.79935
TG	7.10145	1.92213
GG	5.9322	1.81025
TG	10.137	2.16423
TT	4.77064	1.68342
GG	4.68354	1.67311
TG	5.10345	1.72169
TT	4.74684	1.68061
GG	6.05714	1.82287
TG	4.25856	1.62089
GG	8.20611	2.01703
TG	3.87931	1.57127
TG	14.6207	2.44525
TG	4.37762	1.63586
TG	4.90272	1.69881
TG	4.8105	1.68809
TG	5.5618	1.77176
TG	18.8153	2.65973
TG	5.44236	1.75899
GG	5.91422	1.80842
TT	4.56274	1.6586
TT	1.90227	1.23906
GG	10.4673	2.18748
TT	4.19913	1.61332
TG	5.46667	1.7616
GG	4.59916	1.663
TT	10	2.15443
TG	3.90773	1.5751
TG	5.74163	1.79065
TG	3.70588	1.5475
TG	11.7436	2.273
TT	5.75342	1.79188
TT	6.26459	1.84345
TG	3.63112	1.53702
TG	5.42936	1.75758
TT	2.90023	1.42608
TG	10.1773	2.16709
TT	4.74409	1.68029
TT	4.21782	1.61571
TT	5.83133	1.79993
TT	4.84163	1.69173
TT	5.11509	1.723
TT	4.78448	1.68505
GG	4.2029	1.6138
GG	10.0612	2.15882
TG	7.03488	1.9161
TG	6.48094	1.86443
TG	6.7867	1.8933
TT	10.4147	2.18382
TG	6.20879	1.83796
TG	4.41237	1.64018
TG	#N/A	#N/A
TT	4.30921	1.62729
TG	5.22193	1.73491
GG	8.93333	2.07494
GG	4.38257	1.63648
GG	3.31671	1.49131
TT	7.37327	1.94635
TT	8.6052	2.04921
TG	4.30335	1.62656
TG	4.41233	1.64017
TG	#N/A	#N/A
TT	5.07042	1.71797
TG	9.20886	2.09605
TG	10.6996	2.20355
TG	5.78652	1.79531
GG	7.72059	1.97644
GG	12.071	2.29394
TT	4.32331	1.62907
TG	46.7647	3.60279
GG	3.62869	1.53668
TG	2.74005	1.39933
GG	5.39216	1.75356
TG	7.68473	1.97337
GG	4.33628	1.63069
TT	4.92795	1.70172
TT	5.97656	1.81475
TG	5.30303	1.74385
TG	7.35202	1.94447
TG	8.91129	2.07323
TG	#N/A	#N/A
TG	7.20126	1.93109
GG	5.17787	1.73002
GG	8.21687	2.01791
GG	6.07527	1.82469
TG	4.63063	1.66679
TG	8.08511	2.00707
TT	7.65472	1.9708
GG	8.09231	2.00766
TG	4.40404	1.63914
TT	8.11594	2.00962
TG	6.47638	1.86399
TG	5.95062	1.81212
TT	6.93976	1.90743
TG	5.78544	1.7952
GG	8.05353	2.00445
GG	3.61111	1.53419
GG	6.76471	1.89125
TG	3.12632	1.46221
GG	7.0625	1.91861
GG	6.34731	1.85153
TG	4.07563	1.59734
TG	11.3704	2.24867
TG	3.24376	1.4803
TG	6.43735	1.86024
TT	8.29787	2.02452
TG	4.36111	1.6338
GG	9.24638	2.09889
GG	5.91111	1.8081
TT	6.39216	1.85588
TG	7.7	1.97468
GG	5.87174	1.80408
TG	4.494	1.65023
TG	4.45	1.64483
TT	3.05556	1.4511
TG	5.6	1.77581
TT	6.94949	1.90832
TG	6.91406	1.90507
GG	4.19277	1.6125
TG	7.28916	1.93892
TT	3.93862	1.57924
GG	5.31969	1.74567
TG	5.66901	1.78307
TG	#N/A	#N/A
TT	3.94805	1.5805
TG	4.09091	1.59934
TG	6.45022	1.86148
GG	8.84434	2.06802
GG	5.9306	1.81009
GG	5.66434	1.78258
TG	5.11792	1.72331
TG	6.12385	1.82954
TG	10.9714	2.22205
TG	6.20178	1.83727
TG	6.19497	1.83659
GG	3.3617	1.49803
TG	7.33068	1.94259
TT	2.60771	1.37643
TT	5.27149	1.74038
TG	5.91281	1.80828
TT	3.39161	1.50246
TT	6.16099	1.83323
GG	4.77021	1.68337
GG	4.71058	1.67632
TT	4.45161	1.64502
TG	7.94521	1.99542
TG	6.26582	1.84357
TT	1.82524	1.2221
TG	4.62838	1.66652
TG	4.78964	1.68565
TT	3.54005	1.52406
GG	2.93522	1.43179
TG	8.01587	2.00132
TT	3.84858	1.56711
TT	6.24113	1.84114
TG	7.71429	1.9759
GG	5.90244	1.80722
GG	5.09479	1.72071
TG	7.52556	1.95966
TT	3.61111	1.53419
TT	10.5263	2.19159
TT	3.45979	1.51246
TG	4.90956	1.6996
TG	4.88055	1.69625
GG	8.4	2.03279
GG	5.36155	1.75024
TG	6.60131	1.8759
GG	4.37086	1.63502
TG	5.89065	1.80601
TG	4.50435	1.6515
TG	4.69526	1.67451
TT	11.6949	2.26986
GG	4.48763	1.64945
TG	5.65041	1.78112
TG	3.04202	1.44895
TG	2.85036	1.41786
TT	7.7748	1.98105
TT	2.81664	1.41225
GG	4.24623	1.61933
GG	4.07173	1.59683
TG	2.30872	1.32167
TT	5.62691	1.77865
GG	5.12748	1.72439
TG	3.2816	1.48603
GG	4.32712	1.62955
TG	2.63804	1.38174
TG	6.08949	1.82611
TG	9.58716	2.12437
TT	8.38006	2.03118
GG	4.02685	1.59094
GG	4.59574	1.66259
TT	3.79404	1.55967
TT	5.35248	1.74925
TT	4.97817	1.70748
TG	6.98113	1.91121
TG	7.17054	1.92834
TG	7.97153	1.99762
TT	4.94737	1.70395
TG	11.1707	2.23543
TT	10.1515	2.16526
TT	10.0546	2.15835
TG	6.20603	1.83769
TG	4.50467	1.65153
TT	3.75	1.55362
TG	15.8824	2.51365
TG	7.35537	1.94477
GG	5.22293	1.73502
TG	9.49398	2.11746
TT	3.89439	1.57331
GG	14.7771	2.45393
TG	11.8519	2.27997
GG	5.5527	1.77079
TT	11.0697	2.22866
TT	5.95588	1.81266
TG	5.01779	1.712
TG	4.11273	1.60218
TG	7.87879	1.98985
TG	2.77778	1.40572
TT	5.9751	1.8146
TG	4.82085	1.6893
TG	6.41148	1.85775
TG	3.1454	1.46518
GG	7.07865	1.92007
TG	7.07207	1.91947
TG	11.3757	2.24901
TG	9.23372	2.09794
TG	4.21053	1.61478
TG	4.38119	1.6363
TG	12.64	2.32943
TG	8.30508	2.02511
TG	1.54745	1.15666
TG	6.71329	1.88645
TG	6.6443	1.87996
TG	7.35135	1.94442
TG	6.86047	1.90014
TG	5.07042	1.71797
GG	7.02065	1.91481
TG	1.28644	1.08759
TG	5.64748	1.78081
GG	6.40553	1.85717
TG	4.13519	1.60509
TG	6.7893	1.89354
TG	3.51893	1.52103
TG	6.59193	1.87501
TT	4.62941	1.66664
GG	8.11966	2.00992
TT	7.69029	1.97385
TG	7.34615	1.94396
TG	6.11524	1.82868
TG	3.56707	1.52793
GG	12.4583	2.31821
GG	5.69682	1.78598
TT	4.48485	1.64911
TG	6.09375	1.82654
TG	4.03955	1.59262
TT	8.84259	2.06789
TG	12.2581	2.30572
TG	5.97744	1.81484
GG	5.86745	1.80364
TG	17.4194	2.59225
TG	6.59836	1.87562
TG	3.76081	1.55511
TT	8.36983	2.03036
GG	6.13497	1.83064
TG	2.55183	1.36652
TT	6.22754	1.83981
TG	4.07407	1.59714
GG	5.41082	1.75558
GG	10.5778	2.19515
TG	5.09859	1.72114
GG	7.56545	1.96311
GG	2.47354	1.3524
GG	7.18023	1.92921
TG	12.5551	2.3242
TG	9.54545	2.12128
GG	6.9378	1.90725
TT	2.46951	1.35167
TT	#N/A	#N/A
TG	10.5051	2.19011
TT	4.20863	1.61453
TG	9.3985	2.11034
TT	3.43548	1.50891
TT	8.54545	2.04446
TT	4.34483	1.63176
GG	3.63636	1.53776
TT	5.79602	1.79629
GG	7.80781	1.98385
TG	5.94891	1.81195
TG	5.21739	1.73441
TT	5.06787	1.71768
GG	5.46512	1.76143
GG	5.93284	1.81031
GG	17.7273	2.60744
TT	6.70732	1.88589
GG	10.3346	2.1782
TT	4.80392	1.68732
TT	6.83128	1.89744
TG	2.68056	1.38913
TG	7.10938	1.92284
TT	3.73068	1.55094
TG	4.53184	1.65485
TG	5.37634	1.75185
TG	5.21315	1.73394
TT	#N/A	#N/A
TT	3.90582	1.57484
TT	6.19512	1.83661
TG	3.7037	1.5472
GG	4.58763	1.66161
GG	7.91209	1.99265
GG	6.65428	1.88091
TG	4.41026	1.63991
TT	5.21739	1.73441
GG	3.77622	1.55723
TG	8.31486	2.0259
TT	3.93464	1.57871
GG	5.97156	1.81425
TG	7.98489	1.99874
TG	3.90244	1.57439
GG	3.42175	1.50689
TT	4.67391	1.67196
TT	9.25287	2.09939
TG	8.12217	2.01013
TG	2.51923	1.36068
TG	10.8808	2.21592
TT	7.3064	1.94044
GG	7.05882	1.91827
GG	10.0369	2.15708
TT	7.22008	1.93277
TT	8.19048	2.01575
TT	5.15152	1.72708
GG	6.88679	1.90256
GG	2.15278	1.29122
GG	8.48375	2.03953
GG	10	2.15443
TG	10.8051	2.21077
GG	3.69492	1.54597
TG	3.42365	1.50717
TT	7.30159	1.94002
TT	7.32824	1.94238
TT	4.05882	1.59514
TG	5.52023	1.76734
GG	2.90541	1.42693
GG	7.02771	1.91545
GG	9.34884	2.10662
TT	9.5102	2.11867
TG	3.44418	1.51018
TG	5.76687	1.79327
TT	8.28767	2.02369
TT	10.8252	2.21214
GG	14.3846	2.43201
TG	6.5	1.86626
GG	4.92375	1.70124
TG	6.26277	1.84327
TG	7.34426	1.94379
TT	3.48837	1.51661
TG	4.72112	1.67757
TG	3.9527	1.58112
TG	4.78469	1.68507
TG	6.14815	1.83195
GG	8.0719	2.00597
TT	4.71976	1.67741
GG	6.91617	1.90526
GG	5.83072	1.79987
TT	11.2879	2.24321
GG	3.79549	1.55987
TT	6.21253	1.83833
TG	10.6878	2.20274
GG	4.13861	1.60553
GG	4.4186	1.64095
TG	7.88288	1.99019
TG	9.45607	2.11464
TG	3.55839	1.52669
TG	7.88732	1.99057
TG	6.10592	1.82775
TT	10.4889	2.18899
GG	6.71533	1.88664
GG	6.11529	1.82869
TG	7.4359	1.95184
TT	6.21181	1.83826
TT	4.30712	1.62703
GG	3.01695	1.44496
TG	10.428	2.18474
TT	3.46269	1.51288
TG	5.89474	1.80643
TT	2.79621	1.40882
TG	5.54348	1.76981
TG	6.22951	1.84
GG	7.54045	1.96095
TG	1.90196	1.23899
TT	5.55024	1.77053
TT	6.88235	1.90215
TG	6.96078	1.90935
TG	#N/A	#N/A
GG	8.70712	2.05727
TT	3.50467	1.51897
TG	2.23529	1.30751
TT	6.24294	1.84132
GG	5.36449	1.75056
GG	8.19495	2.01612
TG	9.21466	2.09649
TT	3.65103	1.53983
GG	4.50394	1.65144
TT	3.50265	1.51868
TG	#N/A	#N/A
TG	5.09852	1.72113
TG	2.84783	1.41744
TG	8.20388	2.01685
TG	7.76243	1.98
GG	8.13559	2.01124
GG	3.76033	1.55504
TG	7.32673	1.94224
GG	10.5785	2.1952
GG	4.69809	1.67484
GG	8.01587	2.00132
TG	4.3508	1.63251
TT	4.25856	1.62089
TT	#N/A	#N/A
TT	4.72656	1.67822
GG	3.7381	1.55197
TG	3.50877	1.51956
TT	3.54331	1.52453
TG	6.12137	1.82929
TT	7.90514	1.99206
TG	3.93891	1.57928
TT	8.61423	2.04993
GG	7.26727	1.93697
TG	9.75124	2.13642
TT	5.97468	1.81456
GG	7.07904	1.9201
TG	3.21429	1.4758
TT	3.51402	1.52032
GG	9.18455	2.09421
#N/A	5.37946	1.75218
TG	5.61538	1.77743
TG	4.48441	1.64906
GG	4.11765	1.60281
TG	9.01695	2.08139
TG	11.0317	2.22612
GG	8.89423	2.0719
TG	8.79121	2.06387
TG	4.10256	1.60085
TG	4.40716	1.63953
TG	3.9322	1.57838
TG	7.04403	1.91693
GG	11.7771	2.27516
TG	9.61832	2.12667
GG	7.49077	1.95663
TG	9.90385	2.14751
TT	6.5508	1.87111
TG	3.15642	1.46689
TT	8.63971	2.05195
TT	5.36364	1.75046
TG	6.64157	1.87971
GG	4.66321	1.67069
GG	6.06407	1.82357
TG	14.7847	2.45436
TG	5.54324	1.76979
TG	4.62617	1.66625
TT	4.54717	1.65671
GG	#N/A	#N/A
TG	7.48936	1.95651
TG	11.8687	2.28105
GG	4.97354	1.70695
GG	5.85859	1.80273
TG	3.76761	1.55604
TT	6.1194	1.8291
GG	12.7778	2.33786
TG	9.81413	2.141
GG	9.9726	2.15247
TG	6.66667	1.88207
TT	3.9661	1.5829
TG	6.52174	1.86833
GG	7.6087	1.96684
GG	6.25882	1.84288
TT	2.41497	1.34164
TG	7.29032	1.93902
TG	#N/A	#N/A
GG	11.7254	2.27183
TG	4.53425	1.65514
TG	3.9604	1.58214
TG	15.6643	2.5021
TG	4.20319	1.61384
TG	5.46053	1.76094
GG	6.08069	1.82523
TT	3.52941	1.52254
TT	9.03846	2.08304
TT	2.55149	1.36646
TG	2.1315	1.28695
TG	6.67638	1.88299
TT	3.5641	1.52751
TG	9.16996	2.0931
TG	4.48529	1.64916
TG	2.98361	1.43962
TT	5.06494	1.71735
GG	3.48333	1.51588
TG	4.38596	1.6369
GG	11.7797	2.27533
GG	#N/A	#N/A
TT	5.58282	1.77399
TG	3.22034	1.47673
TG	2.63823	1.38178
TT	2.85251	1.41822
TG	4.20664	1.61428
TT	8.90805	2.07298
TG	3.22314	1.47716
TG	3.10345	1.45864
TT	7.70393	1.97502
GG	10.3788	2.1813
TG	7.42604	1.95098
TG	6.9	1.90378
TG	5.91667	1.80867
TG	4.80885	1.6879
TG	3.9685	1.58322
TT	6.13537	1.83068
TT	9.30481	2.10331
TG	7.84091	1.98665
TG	7.51269	1.95854
GG	6.13546	1.83069
TG	6.21951	1.83902
TT	3.1	1.4581
TT	6.0793	1.82509
TT	5.83333	1.80014
TT	1.73317	1.2012
TG	3.67925	1.54378
TG	4.01747	1.58971
TG	7.08185	1.92036
TG	7.09163	1.92124
TT	6.5411	1.87018
TT	11.1282	2.23259
GG	5.39936	1.75434
TT	8.17734	2.01467
TT	10.7065	2.20402
TG	9.47955	2.11639
TG	4.63659	1.6675
GG	7.31982	1.94163
TG	12.4242	2.3161
TT	4.97006	1.70656
TG	2.37113	1.33348
TG	4.49912	1.65086
TG	8.90244	2.07254
TG	5.5	1.76517
TT	4.9863	1.70841
TT	7.96296	1.99691
GG	8.78788	2.06361
TT	4.74194	1.68004
TG	8.35052	2.02879
TT	8.72576	2.05874
TG	7.27444	1.93761
GG	5.48387	1.76345
GG	5.85145	1.802
TG	3.56659	1.52786
TG	4.36364	1.63412
TT	16.7347	2.55784
GG	2.77188	1.40473
TG	4.95025	1.70429
TT	5.21858	1.73454
TG	9.44444	2.11378
TT	5.76792	1.79338
TG	5.96059	1.81313
GG	8.28025	2.02309
GG	4.7205	1.6775
TG	4.34524	1.63182
GG	3.97985	1.58473
GG	6.54286	1.87035
TT	15.1538	2.47461
TT	6.67431	1.88279
TT	8.96848	2.07765
TT	5.31792	1.74548
TG	5.37994	1.75224
TT	4	1.5874
GG	7.58403	1.96472
TG	9.05	2.08393
TG	5.6	1.77581
GG	6.58667	1.87451
TT	3.98671	1.58564
TT	5.38251	1.75251
TT	9.04545	2.08358
TT	7.11217	1.9231
GG	3.42733	1.50771
TG	3.52941	1.52254
TT	2.79279	1.40825
TT	4.62585	1.66621
GG	5.54299	1.76976
GG	3.50759	1.51939
TG	6.05422	1.82258
TT	8.31633	2.02602
TG	2.68174	1.38933
GG	4.33028	1.62994
TT	4.27208	1.62261
TG	3.09381	1.45713
GG	3.31597	1.4912
TG	3.95402	1.5813
TG	6.32432	1.84929
TG	6.83377	1.89767
GG	4.92632	1.70153
TG	6.59664	1.87546
GG	5.02913	1.71329
TG	5.58182	1.77388
TT	10.6358	2.19916
TT	7.92169	1.99345
TG	5.70962	1.78732
TG	5.14085	1.72588
TG	5.39945	1.75435
TG	6.00962	1.81809
GG	11.0196	2.2253
TG	3.58586	1.53061
TG	3.52078	1.52129
TG	8.22981	2.01897
TG	9.29032	2.10221
TT	4.55847	1.65808
TG	5.98174	1.81527
GG	3.99449	1.58667
TG	4.78908	1.68559
TT	5.34161	1.74806
GG	6.16438	1.83357
GG	4.79452	1.68622
GG	3.83659	1.56548
TT	8.35106	2.02884
GG	10.1143	2.16261
GG	2.45823	1.34961
GG	5.97561	1.81466
TG	8.15498	2.01283
TG	7.7208	1.97646
TG	4.4713	1.64745
GG	4.86014	1.69388
TG	3.99504	1.58674
TG	4.54248	1.65614
TT	1.37328	1.11153
TT	6.44214	1.8607
TT	5.1711	1.72926
TT	3.25959	1.4827
TG	7.20588	1.9315
TG	5.2439	1.73734
TG	3.37335	1.49976
TG	10.9615	2.22139
TT	3.58056	1.52986
TG	#N/A	#N/A
GG	2.5672	1.36926
GG	7.64706	1.97014
GG	5.78406	1.79505
TG	2.11765	1.28416
GG	#N/A	#N/A
TT	6.47841	1.86419
TT	5.27132	1.74036
GG	3.85993	1.56865
TG	4.28928	1.62478
TG	4.11765	1.60281
TG	6.02778	1.81992
TG	5.76812	1.7934
GG	14.3043	2.42748
GG	5.4955	1.76469
TT	7.8125	1.98425
TG	4.46128	1.64621
TG	7.19565	1.93059
TG	4.78516	1.68512
TT	4.95712	1.70507
GG	5.87349	1.80426
GG	4.61121	1.66445
GG	3.19756	1.47324
TG	4.70297	1.67542
GG	6.02787	1.81993
TG	7.96875	1.99739
TG	5.52817	1.76818
GG	1.44828	1.1314
GG	8.38202	2.03134
TT	4.75645	1.68175
TG	5.44669	1.75945
TT	3.41924	1.50653
TG	3.64516	1.539
TG	3.82263	1.56358
TG	3.8206	1.56331
TG	6.65428	1.88091
TT	4.54545	1.6565
GG	6.56593	1.87254
GG	7.10037	1.92203
TG	4.98168	1.70789
TG	3.0662	1.45278
TG	17.594	2.60089
TG	6.56716	1.87266
TG	5.63739	1.77975
TG	4.1387	1.60554
GG	9.82143	2.14153
TG	6.8915	1.903
TG	8.05	2.00416
TG	8.53175	2.04337
TG	4.78424	1.68502
GG	5.57047	1.77268
GG	9.55801	2.12221
GG	7.54569	1.9614
GG	16.3793	2.5396
GG	3.10705	1.4592
GG	5.91418	1.80842
TG	3.67688	1.54345
TG	6.23134	1.84018
TT	8.36879	2.03027
TT	5.95568	1.81264
GG	7.03704	1.9163
GG	3.27988	1.48577
TG	12.697	2.33292
TG	7.28516	1.93856
TG	4.20139	1.61361
TT	#N/A	#N/A
TG	9.92395	2.14896
TT	5.75419	1.79196
GG	7.96935	1.99744
TG	7.31928	1.94158
GG	6.22318	1.83938
TG	6.30556	1.84746
GG	4.11765	1.60281
TG	9.34524	2.10635
TG	3.33333	1.4938
TG	16.3636	2.53879
TG	3.98827	1.58585
TG	5.79399	1.79608
TG	7.59494	1.96566
GG	5.6	1.77581
TG	5.058	1.71656
TG	7.70435	1.97505
GG	10.7323	2.20579
TT	11.3021	2.24415
TT	3.4153	1.50595
TG	11.2626	2.24154
TT	5.30899	1.7445
GG	4.60352	1.66353
TG	3.24459	1.48043
TG	6.87117	1.90112
TG	4.47566	1.64798
GG	6.88482	1.90238
GG	18.4337	2.64162
TG	5.50926	1.76616
TG	2.537	1.36387
TG	3.21691	1.4762
TG	8.01802	2.0015
GG	9.07407	2.08577
GG	3.85167	1.56753
GG	5.87473	1.80439
TG	2.91118	1.42787
TT	4.66231	1.67058
TT	5.46296	1.7612
GG	3.08962	1.45647
GG	5.83333	1.80014
TT	2.34548	1.32865
TG	7.98995	1.99916
TT	7.83333	1.98601
TT	8.26667	2.02198
TT	7.48175	1.95584
TG	2.33385	1.32645
TT	9.45946	2.11489
TG	9.58449	2.12417
TG	5.11111	1.72255
TG	7.01266	1.91408
TT	5.40146	1.75457
TG	5.23529	1.73639
TG	6.48562	1.86488
TG	7.5102	1.95832
TG	3.73214	1.55115
TT	5.81538	1.79829
TG	6.56015	1.87199
GG	6.80851	1.89533
TT	#N/A	#N/A
TG	3.57367	1.52887
TG	6.95946	1.90923
TG	9.09091	2.08706
TT	8.06897	2.00573
TT	8.10976	2.0091
GG	3.26558	1.48361
TG	8.26923	2.02219
TG	3.56358	1.52743
GG	6.32959	1.8498
TG	6.8652	1.90057
TT	8.68545	2.05556
GG	4.4186	1.64095
TT	4.77108	1.68347
#N/A	6.82186	1.89656
TT	9.81818	2.1413
TG	7.65306	1.97066
TT	6.78571	1.89321
GG	5.83466	1.80027
GG	3.61925	1.53535
TT	7.05882	1.91827
TG	6.72535	1.88758
TG	12.2549	2.30553
TT	7.71875	1.97628
TG	4.16431	1.60885
TT	7.67045	1.97215
TG	6.74912	1.8898
TG	#N/A	#N/A
TG	5.97458	1.81455
#N/A	5.35147	1.74914
GG	8.95556	2.07665
TT	7.2093	1.93181
TG	4.9359	1.70264
TT	5.72603	1.78903
TT	5.37764	1.75199
GG	4.89011	1.69736
TG	3.56725	1.52796
TT	1.42857	1.12625
TT	9.17476	2.09346
TG	5.77821	1.79445
TT	5.37367	1.75155
TT	4.47368	1.64774
TT	3.91771	1.57644
GG	10.0293	2.15654
TG	10	2.15443
GG	6.4214	1.8587
GG	2.17304	1.29526
TG	5.67639	1.78385
TG	3.19383	1.47267
TG	4.61285	1.66465
TG	10.1887	2.1679
TG	10.7328	2.20582
TG	7.23881	1.93444
TT	5.26531	1.7397
TG	#N/A	#N/A
TG	6.81416	1.89585
TG	8.84211	2.06785
TT	#N/A	#N/A
TG	8.5283	2.04309
TG	5.74837	1.79135
TT	8.89868	2.07225
TG	#N/A	#N/A
TG	11.6026	2.26387
TG	7.16599	1.92793
TT	5.67273	1.78346
TT	8.94737	2.07602
TG	4.33766	1.63087
TT	3.19805	1.47331
TG	7.06564	1.91889
TG	7.26343	1.93663
TT	8.3642	2.0299
GG	5.82375	1.79915
TG	4.02402	1.59057
TT	4.83425	1.69087
TG	4.32384	1.62913
TG	12.6994	2.33307
TG	6.60305	1.87607
TG	5.68027	1.78425
TT	20.2469	2.72554
GG	5.66879	1.78305
TG	4.36916	1.6348
GG	4.66192	1.67053
GG	8.70968	2.05747
TG	6.72481	1.88753
TG	7.12446	1.9242
GG	3.90498	1.57473
GG	8.69707	2.05648
TG	8.55556	2.04526
TG	3.62667	1.53639
GG	6.62338	1.87799
TG	11.9375	2.28545
GG	16.2162	2.53114
TT	8.14433	2.01196
GG	7.86667	1.98883
GG	8.89205	2.07173
TG	6.3145	1.84833
TG	5.06812	1.71771
TT	19.8131	2.70594
TT	12.6623	2.3308
TG	5.67857	1.78407
TG	9.59821	2.12519
TG	3.48101	1.51554
GG	4.11877	1.60296
TT	6.69516	1.88475
TG	13.75	2.39571
GG	4.63291	1.66706
TG	2.89402	1.42506
TG	7.14628	1.92616
TT	7.47126	1.95493
TT	4.65798	1.67006
GG	4.54198	1.65608
TG	3.94595	1.58022
TG	8.67647	2.05485
GG	5.78341	1.79499
TG	6.01382	1.81852
TT	6.50558	1.86679
TG	6.68317	1.88362
TG	11.3356	2.24637
TG	9.86175	2.14446
TG	8.70079	2.05677
TG	11.7442	2.27304
TG	40.0625	3.42173
TT	4.58015	1.66071
GG	2.49319	1.35597
TG	3.58452	1.53042
TT	6.71429	1.88654
TG	5.1259	1.72421
TG	1.76235	1.2079
GG	4.1868	1.61174
TT	6.54867	1.8709
TT	3.86777	1.56971
TG	14.8734	2.45926
TG	8.62069	2.05044
TT	6.50838	1.86706
TG	4.43281	1.64271

## Sheet: TxLH
rs7910927	TxLH	TxLH_log
GG	72.21	4.27958
GG	45.472	3.8171
TT	202.4	5.31025
TG	45.732	3.8228
GG	73.188	4.29303
TT	119.52	4.78348
TG	75.945	4.33001
GG	189.162	5.2426
GG	64.26	4.16294
TT	38.674	3.65517
TG	234.073	5.45563
TG	50.464	3.92126
TT	102.9	4.63376
TT	50.715	3.92622
TG	31.92	3.46323
TG	48.16	3.87453
TT	67.284	4.20892
GG	88.088	4.47834
GG	90.984	4.51068
GG	74.26	4.30757
GG	91.482	4.51614
TG	51.891	3.94915
GG	86.58	4.46107
GG	194.532	5.2706
GG	70.808	4.25997
TG	60.697	4.10589
TG	88.059	4.47801
TG	91.956	4.52131
GG	105.462	4.65835
TG	58.233	4.06445
TG	178.996	5.18736
TG	33.075	3.49878
TG	62.568	4.13625
GG	81.969	4.40634
TG	72.822	4.28802
TG	116.64	4.75909
TT	83.676	4.42695
TG	50.32	3.9184
TG	104.076	4.64512
TT	47.916	3.86945
TG	212.256	5.35779
GG	55.892	4.02342
TT	58.962	4.07689
GG	167.265	5.11958
TT	63.9	4.15732
TT	106.272	4.666
GG	125.123	4.8293
TG	50.622	3.92439
TT	60.192	4.09754
TT	107.565	4.6781
TG	32.2	3.47197
TG	70.488	4.25544
GG	54.288	3.9943
TG	43.722	3.77785
TG	35.64	3.57347
TG	168.85	5.12901
TG	99.275	4.59789
TG	138.348	4.92977
TG	39.621	3.67936
GG	79.523	4.37605
TT	169.818	5.13473
TG	37.128	3.61437
TG	36.108	3.58651
TG	128.935	4.85931
GG	53.676	3.98297
TT	122.428	4.80752
GG	132.86	4.8893
TT	104.244	4.64673
GG	99.22	4.59734
TT	13.379	2.59369
TG	114.75	4.74276
TT	108.17	4.6837
TG	56.134	4.02774
GG	52.635	3.96338
TG	75.072	4.31845
TT	72.102	4.27808
TG	254.725	5.54018
TG	84.838	4.44074
TG	43.646	3.77611
TG	171.36	5.14377
GG	22.04	3.09286
TT	106.65	4.66955
TG	163.125	5.09452
TG	36.366	3.59363
GG	25.38	3.23396
TG	57.768	4.05643
GG	69.064	4.23503
TT	35.604	3.57246
GG	192.423	5.2597
TG	38.1095	3.64046
TG	192.604	5.26064
TT	29.9936	3.40098
TG	47.6	3.86283
TG	122.24	4.80599
TG	54.014	3.98924
TG	71.478	4.26939
GG	47.6	3.86283
GG	116.622	4.75894
TG	#N/A	#N/A
GG	30.668	3.42322
#N/A	#N/A	#N/A
TG	87.928	4.47652
GG	71.997	4.27662
TG	23.625	3.16231
TT	60.168	4.09714
TG	40.635	3.70463
GG	145.782	4.98211
TG	107.695	4.6793
TG	293.865	5.68312
TT	24.723	3.20773
TT	230.265	5.43923
TG	145.44	4.97976
GG	157.586	5.05997
TG	76.692	4.3398
GG	104.247	4.64676
GG	81.328	4.39849
TG	104.832	4.65236
GG	84.968	4.44227
TG	136.566	4.91681
TG	136.32	4.91501
TT	46.644	3.84254
TT	193.64	5.266
TG	123.552	4.81666
GG	90.73	4.50789
GG	55.013	4.00757
GG	65.94	4.18875
TG	65.52	4.18236
TG	131.385	4.87813
GG	100.602	4.61117
GG	33.785	3.52002
GG	38.318	3.64592
TG	34.814	3.55002
GG	53.333	3.97656
GG	111.15	4.71088
TG	95.221	4.5562
GG	45.312	3.81357
GG	72.285	4.28062
TG	73.332	4.295
TT	#N/A	#N/A
TG	85.33	4.44653
TT	64.277	4.1632
TT	34.72	3.54732
GG	42.612	3.75214
TG	123.2	4.81381
TT	56.1	4.02714
GG	97.356	4.57837
TG	114.258	4.73846
TT	150.252	5.01231
GG	154.413	5.03963
TG	46.4	3.8373
TG	127.626	4.8491
GG	94.886	4.55268
GG	80.724	4.39104
TT	36.54	3.59841
GG	181.61	5.20186
GG	77.154	4.3458
TG	42.294	3.74465
TG	66.15	4.19192
TT	58.656	4.07169
TG	50.904	3.92994
TT	17.688	2.87289
TG	35.511	3.56984
TG	70.433	4.25466
TG	126.672	4.8416
TG	64.914	4.17306
GG	65.508	4.18217
TT	31.56	3.45189
TG	138.96	4.93419
TT	75.075	4.31849
GG	110.763	4.70739
TT	13.284	2.58656
GG	62.726	4.13878
GG	182.308	5.2057
TT	55.225	4.01142
GG	50.796	3.92782
TG	65.94	4.18875
TG	#N/A	#N/A
GG	108.934	4.69074
TG	97.109	4.57583
TG	40.53	3.70204
TT	104.424	4.64846
TG	143.45	4.96599
TT	194.902	5.2725
GG	39.672	3.68065
TG	63.081	4.14442
GG	51.678	3.94503
TT	54.74	4.00259
TG	34.419	3.53861
GG	81.528	4.40095
GG	85.475	4.44822
TG	86.416	4.45917
TG	49.56	3.90318
GG	143.227	4.96443
TT	25.38	3.23396
TG	337.28	5.82091
GG	43.215	3.76619
TG	189.378	5.24375
TT	41.28	3.72038
TT	116.603	4.75878
TG	271.08	5.60241
TG	37.13	3.61443
TT	46.92	3.84844
GG	26.208	3.26606
GG	123.344	4.81498
TG	31.455	3.44856
TG	89.28	4.49178
GG	116.066	4.75416
TG	110.744	4.70722
TG	236.016	5.4639
TG	92.008	4.52188
TG	27.675	3.32053
TG	56.434	4.03307
TG	62.37	4.13308
TG	124.906	4.82756
TG	125.849	4.83508
TG	148.41	4.99998
TG	167.596	5.12156
TT	83.496	4.4248
GG	49.862	3.90926
GG	19.0723	2.94824
GG	141.515	4.95241
TG	126.85	4.84301
TG	98.161	4.58661
GG	43.157	3.76484
TG	41.374	3.72265
TG	69.498	4.2413
TT	64.372	4.16468
GG	#N/A	#N/A
GG	162.911	5.0932
TG	69.56	4.24219
TG	152.658	5.0282
TT	73.748	4.30065
TT	56.296	4.03062
TG	46.945	3.84898
TT	156.672	5.05415
TG	21.648	3.07491
TT	41.565	3.72726
TG	102.56	4.63045
GG	153.545	5.03399
TT	61.425	4.11782
GG	16.8872	2.82656
TT	44.556	3.79675
TT	39.405	3.67389
TG	27.27	3.30579
TG	24.108	3.18254
TT	79.04	4.36995
TG	189.588	5.24485
TT	41.664	3.72964
TG	52.089	3.95295
TT	118.44	4.77441
TT	32.538	3.48241
TG	49.66	3.9052
TT	41.85	3.73409
TG	177.002	5.17616
GG	308.348	5.73123
TG	76.76	4.34068
GG	79.92	4.38103
TG	62.944	4.14225
TT	49.517	3.90232
GG	57.12	4.04515
TG	96.652	4.57112
GG	269.192	5.59542
TG	36.2	3.58906
#N/A	107.968	4.68183
TT	32.786	3.49
GG	110.398	4.70409
TG	121.552	4.80034
TT	165.024	5.10609
TG	69.994	4.24841
TG	33.276	3.50484
GG	110.016	4.70063
TG	41.724	3.73108
TG	106.86	4.67152
TG	72.944	4.28969
TG	97.605	4.58093
GG	125.4	4.83151
GG	125.07	4.82887
TG	46.53	3.8401
TG	78.547	4.3637
GG	168.3	5.12575
TG	102.816	4.63294
GG	33.6	3.51453
TG	33.741	3.51871
GG	137.904	4.92656
TG	69.861	4.24651
GG	62.879	4.14121
TT	63.664	4.15362
TG	33.6	3.51453
TG	113.274	4.72981
TG	30.74	3.42556
TG	86.58	4.46107
TG	104.16	4.64593
TT	75.258	4.32092
TT	22.684	3.12166
TG	270.68	5.60094
GG	115.866	4.75243
GG	80.4	4.38701
TT	54.24	3.99342
TT	110.968	4.70924
TG	109.319	4.69427
TG	152.746	5.02878
GG	121.22	4.79761
TG	31.122	3.43791
TG	30.894	3.43056
TT	88.11	4.47859
GG	165.985	5.1119
TG	112.944	4.72689
TG	88.049	4.47789
TT	61.41	4.11757
TT	54.21	3.99287
TG	35.03	3.5562
TG	82.89	4.41751
GG	67.797	4.21652
GG	128.62	4.85686
TG	94.805	4.55182
GG	38.48	3.65014
TG	38.85	3.65971
TT	21.328	3.06002
GG	78.75	4.36628
TG	21.624	3.0738
TG	128.14	4.85312
TT	48.84	3.88855
GG	50.463	3.92124
GG	31.178	3.43971
TG	93.86	4.5418
TT	60.214	4.0979
TG	35.722	3.57577
TG	20.812	3.03553
TG	68.6	4.22829
TT	82.485	4.41262
TG	31.641	3.45445
TG	77.979	4.35644
TG	124.266	4.82242
GG	32.832	3.4914
TT	53.1	3.97218
TT	55.772	4.02127
TG	159.744	5.07357
GG	59.334	4.08318
TG	45.576	3.81938
TT	126.876	4.84321
TT	42.431	3.74788
TT	132.06	4.88326
TG	51	3.93183
GG	110.055	4.70098
TG	70.14	4.25049
TT	86.349	4.4584
TG	49.959	3.9112
GG	110.687	4.70671
TT	95.256	4.55657
TT	51.012	3.93206
TT	83.414	4.42382
TG	44.52	3.79594
TT	149.755	5.009
TG	38.988	3.66325
GG	132.572	4.88713
GG	82.694	4.41515
GG	216.601	5.37806
TG	284.592	5.65106
GG	77.182	4.34617
TT	31.832	3.46047
TG	158.46	5.0655
TT	126.42	4.83961
TT	79.56	4.37651
GG	172.368	5.14963
TT	82.07	4.40757
TT	206.64	5.33098
TT	29.516	3.38493
GG	77	4.34381
TT	65.136	4.17648
TT	19.668	2.97899
TG	65.583	4.18332
TG	40.454	3.70017
TG	54.096	3.99076
TT	87.316	4.46953
GG	72.838	4.28824
TG	39.284	3.67082
TG	#N/A	#N/A
GG	80.15	4.3839
TG	92.344	4.52552
GG	146.207	4.98502
GG	92.625	4.52856
TT	93.666	4.53974
TG	123.475	4.81604
GG	51.379	3.93923
TG	70.713	4.25863
TT	78.948	4.36879
TT	110.376	4.70389
GG	53.244	3.97489
TG	129.528	4.8639
TT	141.384	4.95148
TT	45.57	3.81925
GG	72.32	4.2811
TT	78.234	4.3597
GG	42.687	3.75389
TT	48.096	3.8732
TG	135.915	4.91203
TG	60.264	4.09873
TG	25.16	3.22526
GG	#N/A	#N/A
GG	129.812	4.86609
TG	31.243	3.4418
TT	#N/A	#N/A
TG	#N/A	#N/A
TG	160.882	5.08067
GG	84.024	4.4311
GG	61.952	4.12636
TG	124.95	4.82791
TG	73.01	4.2906
GG	70.616	4.25726
TT	42.12	3.74052
TG	74.82	4.31509
TG	125.44	4.83183
TG	77.655	4.35228
TT	152.685	5.02838
TG	76.6	4.3386
TG	8.9518	2.19185
TG	26.376	3.27245
GG	35.941	3.58188
TT	49.632	3.90464
TG	68.595	4.22822
TG	148.925	5.00344
TT	111.625	4.71515
TG	95.2	4.55598
GG	141.372	4.95139
GG	54.144	3.99165
TG	76.626	4.33894
TG	189.552	5.24466
TG	214.55	5.36854
GG	107.583	4.67826
TG	29.156	3.37266
GG	44.46	3.79459
TG	99.935	4.60452
TG	80.676	4.39044
TT	58.658	4.07172
TT	37.152	3.61502
TT	99.084	4.59597
GG	80.586	4.38932
TT	46.62	3.84203
GG	71.064	4.26358
TG	109.415	4.69515
TG	63.539	4.15165
TT	26.97	3.29473
TG	95.121	4.55515
TG	92.144	4.52335
TG	66.5	4.1972
TG	65.712	4.18528
TG	68.12	4.22127
TT	64.8	4.17131
TG	71.508	4.26981
TT	98.226	4.58727
TT	66.43	4.19615
GG	29.946	3.3994
TT	49.796	3.90793
TT	67.362	4.21008
TT	43.901	3.78194
TG	85.41	4.44746
TG	88	4.47734
GG	110.176	4.70208
GG	136.041	4.91296
TG	70.247	4.25202
TG	106.92	4.67208
GG	141.015	4.94887
TT	#N/A	#N/A
TG	56.595	4.03592
TG	116.412	4.75714
TG	45.562	3.81907
TG	158.678	5.06688
GG	64.74	4.17038
TG	63.9	4.15732
TT	50.304	3.91808
GG	36.811	3.6058
#N/A	166.478	5.11486
GG	22.1	3.09558
TG	80.135	4.38371
TG	106.634	4.6694
TG	142.956	4.96254
TT	58.41	4.06749
TG	17.514	2.863
TT	44.064	3.78564
TG	81.039	4.39493
TG	43.719	3.77778
GG	40.033	3.6897
TT	35.768	3.57705
TT	45.75	3.82319
TT	69.906	4.24715
GG	74.148	4.30606
TG	53.375	3.97734
TG	79.998	4.382
GG	28.98	3.36661
TG	78.47	4.36272
TG	34.744	3.54801
GG	50.025	3.91252
TT	109.237	4.69352
TT	155.44	5.04626
TT	50.901	3.92988
TG	71.232	4.26594
TG	214.524	5.36842
TG	122.165	4.80537
TG	66.748	4.20092
GG	218.79	5.38811
TG	52.224	3.95554
TT	122.421	4.80747
TG	179.952	5.19269
TT	137.18	4.92129
TG	118.974	4.7789
TG	111.044	4.70993
GG	142.104	4.95656
GG	87.525	4.47192
TT	58.956	4.07679
GG	81.64	4.40232
TG	53.312	3.97616
TG	103.79	4.64237
TT	78.821	4.36718
TT	70.664	4.25794
TG	102.336	4.62826
GG	48.151	3.87434
TG	74.1	4.30542
TG	84.042	4.43132
TG	38.178	3.64226
GG	121.608	4.8008
TG	90.972	4.51055
TG	55.86	4.02285
TT	78.2	4.35927
TT	53.019	3.97065
TT	91.53	4.51667
TT	153.972	5.03677
TT	38.934	3.66187
TG	59.891	4.09253
TG	144.91	4.97611
GG	159.132	5.06973
TG	48.988	3.89158
GG	46.376	3.83678
TG	83.6	4.42604
GG	55.544	4.01718
TT	63.35	4.14867
GG	110.124	4.70161
TG	145.664	4.9813
GG	30.975	3.43318
TG	49.098	3.89382
TG	104.599	4.65013
TT	146.41	4.98641
GG	49.651	3.90502
TT	39.104	3.66622
GG	56.322	4.03109
GG	50.094	3.9139
GG	21.58	3.07177
TG	130.815	4.87378
TT	55.924	4.02399
TG	72.9	4.28909
GG	112.23	4.72055
TG	24.563	3.20124
TG	190.976	5.25215
TT	89.628	4.49567
GG	128.62	4.85686
GG	45.123	3.80939
TG	46.376	3.83678
TG	44.622	3.79823
TG	34.615	3.54429
TG	104	4.64439
TG	25.758	3.24875
TT	56.17	4.02838
TG	101.722	4.62224
GG	93.291	4.53572
TG	351.388	5.86189
TT	121.352	4.7987
TT	25.61	3.24298
TG	86.4	4.45899
TT	127.73	4.84992
TG	45.08	3.80844
GG	146.7	4.98839
TG	65.83	4.18708
TG	54.648	4.00091
GG	88.536	4.48341
TT	83.655	4.4267
TT	41.36	3.72231
TT	59.337	4.08323
TT	93.024	4.53286
GG	34.476	3.54026
TG	160.02	5.0753
TG	#N/A	#N/A
TG	67.744	4.21574
TT	44.982	3.80626
GG	44.955	3.80566
TG	19.75	2.98315
TT	58.52	4.06937
GG	103.734	4.64183
TG	23.944	3.17572
TG	73.815	4.30156
TT	62.457	4.13448
TG	39.039	3.66456
TG	112.75	4.72517
GG	74.782	4.31458
TG	100.845	4.61358
TT	76.86	4.34199
TG	111.02	4.70971
TG	119.301	4.78165
TG	32.307	3.47528
TG	80.934	4.39363
GG	57.276	4.04788
TG	10.712	2.37136
TG	196.224	5.27926
TG	126.936	4.84368
GG	63.893	4.15721
TG	68.32	4.2242
TT	17.368	2.85463
GG	23.814	3.17027
GG	108.29	4.68481
TT	106.92	4.67208
GG	161.46	5.08426
TG	169.125	5.13064
TG	152.39	5.02644
GG	71.655	4.27186
GG	94.572	4.54936
TG	68.643	4.22892
TG	#N/A	#N/A
TT	178.89	5.18677
TG	42.9	3.75887
TG	94.363	4.54715
TG	216.976	5.37979
GG	158.883	5.06817
GG	90.748	4.50809
TT	115.818	4.75202
GG	193.05	5.26295
GG	71.76	4.27333
GG	177.858	5.18099
TG	181.134	5.19924
TG	88.445	4.48238
GG	100.116	4.60633
TT	40.8	3.70868
TG	44.655	3.79897
TG	64.255	4.16286
GG	178.296	5.18345
TG	118.5	4.77491
TG	75.361	4.32229
TG	78.21	4.3594
GG	53.55	3.98062
TG	279.3	5.63229
TT	143.016	4.96296
GG	118.236	4.77268
TT	#N/A	#N/A
GG	18.084	2.89503
TG	60.52	4.10297
TT	55.384	4.01429
TG	66.78	4.2014
TG	134.2	4.89933
TT	149.838	5.00955
GG	59.946	4.09344
TT	#N/A	#N/A
TG	176.195	5.17159
GG	47.936	3.86987
TG	44.756	3.80123
TG	179.052	5.18768
TG	44.588	3.79746
TG	66.33	4.19464
TG	87.325	4.46964
TT	104.14	4.64574
TG	81.72	4.4033
TT	209.484	5.34465
TG	34.804	3.54973
TT	55.444	4.01537
TG	#N/A	#N/A
TT	170.28	5.13744
TG	28.006	3.33242
GG	70.8	4.25986
TG	178.648	5.18542
TG	70.756	4.25924
TG	102.754	4.63234
TG	282.15	5.64244
TG	62.916	4.1418
TT	45.938	3.82729
TG	64.581	4.16792
TG	138.27	4.92921
GG	71.63	4.27151
TG	75.504	4.32419
TG	32.781	3.48985
TG	67.08	4.20589
TT	57.085	4.04454
TG	189.543	5.24462
GG	77.517	4.3505
TT	76.285	4.33448
TG	38.376	3.64743
TT	168.487	5.12686
TT	46.368	3.83661
TT	47.075	3.85174
TG	144.599	4.97396
GG	210.24	5.34825
TG	56.76	4.03883
TG	31.768	3.45846
TG	74.664	4.313
TT	220.968	5.39802
TG	241.63	5.48741
TG	109.564	4.69651
TT	45.854	3.82546
TG	59.89	4.09251
TG	39.516	3.67671
GG	105.02	4.65415
TG	51.66	3.94468
GG	63.875	4.15693
TG	56.52	4.03459
TT	36.248	3.59038
GG	80.46	4.38776
GG	36.424	3.59523
TG	165.006	5.10598
GG	144.3	4.97189
TG	70.942	4.26186
TT	63.92	4.15763
TG	35.784	3.5775
TT	64.288	4.16337
GG	171.836	5.14654
TT	128.698	4.85747
TG	205.884	5.32731
TG	182.896	5.20892
TT	55.056	4.00835
TT	61.824	4.12429
TG	35.862	3.57968
TG	105.456	4.65829
TT	#N/A	#N/A
TG	135.641	4.91001
TG	#N/A	#N/A
GG	230.843	5.44174
GG	91.728	4.51883
TG	152.26	5.02559
TG	301.834	5.70988
GG	65.095	4.17585
TT	292.734	5.67926
TT	34.515	3.54139
TG	45.312	3.81357
TG	60.976	4.11048
TT	93.388	4.53676
TG	101.024	4.61536
GG	29.925	3.39869
GG	64.672	4.16933
TG	84.744	4.43963
TG	46.184	3.83263
GG	88.929	4.48784
TT	87.248	4.46875
TG	63.18	4.14599
TG	61.288	4.11558
TG	44.678	3.79948
TG	62.646	4.1375
GG	57.408	4.05018
TG	100.32	4.60837
TG	47.73	3.86556
GG	73.36	4.29538
TG	83.849	4.42902
TG	44.781	3.80178
TG	116.982	4.76202
TG	45.9	3.82647
TT	78.515	4.36329
TT	40.59	3.70352
TT	89.817	4.49777
TG	71.2	4.26549
GG	145.518	4.9803
TG	40.875	3.71052
TG	167.132	5.11878
TT	70.74	4.25901
TG	50.715	3.92622
GG	60.939	4.10987
TG	107.91	4.6813
GG	19.044	2.94675
TG	72.384	4.28199
TT	129.789	4.86591
TT	50.895	3.92976
TT	22.6512	3.12021
TG	68.262	4.22335
TT	87.804	4.47511
GG	156.33	5.05197
TG	42.408	3.74734
GG	126.363	4.83916
TG	78.12	4.35825
TG	93.958	4.54285
TG	117.04	4.76252
TG	82.264	4.40993
GG	#N/A	#N/A
GG	120.652	4.79291
TT	93.22	4.53496
TG	60.75	4.10677
GG	189.931	5.24666
GG	75.67	4.32638
TT	53.875	3.98667
GG	71.424	4.26863
GG	159	5.0689
TG	60.192	4.09754
TT	58.695	4.07235
GG	172.327	5.14939
GG	20.111	3.00127
TT	68.967	4.23363
TG	28.689	3.35651
TG	119.584	4.78402
TG	58.896	4.07577
TG	42.534	3.7503
GG	181.35	5.20043
TT	64.2	4.162
TG	35.708	3.57537
TG	50.094	3.9139
TT	64.449	4.16587
TG	75.9	4.32942
GG	21.45	3.06572
TG	60.26	4.09867
TG	98.306	4.58809
TT	30.03	3.4022
GG	50.904	3.92994
TG	75.756	4.32752
TG	73.024	4.29079
TT	312.795	5.74555
TT	41.377	3.72273
TT	48.433	3.88018
TG	118.851	4.77787
TT	103.008	4.63481
GG	125.936	4.83577
TT	36.12	3.58685
GG	111.303	4.71226
TT	102.986	4.63459
TG	20.086	3.00002
GG	192.696	5.26111
TT	39.824	3.68447
TG	138.528	4.93107
TT	138.816	4.93315
TG	37.088	3.61329
GG	98.857	4.59367
#N/A	104.076	4.64512
GG	100.45	4.60966
GG	73.712	4.30017
GG	36.608	3.60027
TG	42.848	3.75766
TG	55.902	4.0236
GG	239.274	5.47761
TG	68.972	4.2337
TG	140.049	4.94199
TG	54.18	3.99231
GG	108.108	4.68313
GG	38.654	3.65465
TG	284.064	5.6492
TG	185.668	5.22396
TT	25.488	3.23821
TT	75.001	4.3175
TT	89.964	4.49941
GG	100.947	4.6146
GG	73.217	4.29343
TT	113.715	4.7337
TT	76.557	4.33804
TT	49.042	3.89268
TG	169.96	5.13556
GG	52.897	3.96835
TG	61.812	4.1241
TG	73.7	4.3
TT	95.04	4.5543
TG	66.086	4.19096
TG	25.08	3.22207
TT	58.918	4.07615
TT	72.145	4.27868
TT	42.9	3.75887
GG	134.73	4.90327
TG	114.75	4.74276
TT	49.6	3.90399
GG	39.864	3.68547
GG	80.682	4.39052
TT	123.904	4.81951
TG	64.883	4.17259
TT	82.17	4.40879
TT	231.736	5.4456
GG	107.433	4.67687
TG	117.195	4.76384
TG	32.032	3.46674
TG	62.1	4.12875
TG	97.697	4.58187
TG	60.18	4.09734
TT	23.647	3.16324
GG	57.96	4.05975
TG	44.064	3.78564
TG	72.61	4.2851
TG	104.624	4.65037
TG	46.438	3.83812
GG	154.35	5.03922
TG	118.8	4.77744
TG	#N/A	#N/A
TT	42.315	3.74514
TT	33.698	3.51744
GG	65.608	4.1837
GG	340.736	5.83111
GG	134.322	4.90024
GG	93.073	4.53338
GG	133.385	4.89324
TT	124.862	4.82721
TT	91.44	4.51568
TG	48.048	3.8722
GG	59.596	4.08759
TT	77.615	4.35176
GG	67.262	4.2086
TT	65.221	4.17778
TG	89.4	4.49312
TG	126.35	4.83906
TT	215.967	5.37513
TT	40.338	3.69729
TG	118.783	4.7773
TG	77.779	4.35387
TG	34.854	3.55117
TT	31.326	3.44445
TG	62.901	4.14156
TG	33.396	3.50844
TG	48.618	3.88399
TG	292.824	5.67957
TG	64.695	4.16968
GG	56.33	4.03123
TG	146.072	4.9841
TG	147.6	4.99451
TG	54.053	3.98997
GG	115.805	4.75191
TG	95.832	4.5626
TG	45.326	3.81388
GG	169.912	5.13528
TG	41.184	3.71805
TT	26.818	3.28907
TT	81.27	4.39778
GG	75.582	4.32522
GG	50.49	3.92178
GG	74.2	4.30676
TG	55.919	4.0239
TT	111.633	4.71522
TG	162.208	5.08888
TG	157.41	5.05885
TG	54.808	4.00384
TT	65.046	4.17509
TT	162.208	5.08888
TG	90.552	4.50592
TG	187.92	5.23602
TG	70.596	4.25697
TG	66.912	4.20338
TG	145.542	4.98046
TG	197.88	5.28766
TG	56.232	4.02949
TT	31.948	3.46411
TG	#N/A	#N/A
GG	113.05	4.72783
TT	80.029	4.38239
TT	27.966	3.33099
TG	136.776	4.91834
TT	122.82	4.81072
TG	163.51	5.09687
TG	34.22	3.53281
TG	49.686	3.90572
TT	134.688	4.90296
TG	50.52	3.92237
TG	165.44	5.10861
TG	66.402	4.19573
TG	99.705	4.60222
TG	102.393	4.62882
TT	62.997	4.14309
TT	87.808	4.47515
TG	82.695	4.41516
TG	66.024	4.19002
TT	28.014	3.3327
GG	159.016	5.069
TG	149.586	5.00787
TG	156.768	5.05477
TT	108.592	4.6876
GG	88.592	4.48404
TG	79.639	4.3775
TG	157.644	5.06034
TG	64.13	4.16091
TG	80.036	4.38248
GG	83.634	4.42645
TT	402.32	5.99725
TG	107.616	4.67857
TT	43.78	3.77918
TG	98.868	4.59379
TG	54.02	3.98935
TT	84.405	4.43563
TG	74.4	4.30946
GG	113.436	4.73124
TG	133	4.89035
TG	73.344	4.29516
TG	61.045	4.11161
TG	34.848	3.551
TG	93.294	4.53576
TG	99.182	4.59696
TG	154.98	5.0433
TG	47.489	3.8605
GG	74.753	4.31419
TT	16.638	2.81169
TG	44.154	3.78768
TT	30.59	3.42067
TG	37.366	3.62076
TG	117.824	4.76919
GG	123.808	4.81873
TG	105.711	4.66071
GG	86.996	4.46586
TG	58.696	4.07237
TT	59.332	4.08315
TG	142.635	4.96029
TG	64.295	4.16348
GG	100.466	4.60982
GG	125.252	4.83033
TT	145.08	4.97729
TG	43.076	3.76297
TG	39.396	3.67366
TG	66.732	4.20068
TG	33.616	3.515
TG	70.06	4.24935
TG	171.68	5.14563
GG	232.497	5.44888
TG	189.612	5.24498
GG	95.297	4.557
TT	37.908	3.63516
TG	#N/A	#N/A
TG	66.144	4.19183
TT	96.976	4.57446
TG	80.678	4.39047
TG	68.876	4.23231
TG	88.55	4.48357
TG	68.655	4.22909
TT	42.78	3.75607
TT	100.43	4.60946
TG	73.53	4.29769
TT	99.008	4.5952
GG	43.248	3.76695
TG	57.75	4.05612
TG	38.678	3.65527
TG	75.719	4.32703
TG	105.922	4.6627
TT	117.824	4.76919
TG	79.344	4.37379
TG	65.178	4.17712
TG	45.436	3.8163
GG	194.88	5.27238
TG	220.32	5.39508
TT	91.63	4.51776

## Sheet: cFT
rs7910927	Free_testosterone	Free_testosterone_cube
TG	381.367	7.25183
TT	285.447	6.58429
GG	432.712	7.56368
TG	302.618	6.71374
GG	504.999	7.96337
TG	325.146	6.87638
TG	651.99	8.67122
TG	348.758	7.03896
TG	603.686	8.45156
TT	545.626	8.17144
TT	743.207	9.05809
TG	488.453	7.87543
TT	363.897	7.13936
TG	209.235	5.9367
GG	499.501	7.93437
TG	503.958	7.95789
TG	455.403	7.69364
GG	555.639	8.22112
TG	818.712	9.355
TT	497.621	7.9244
TT	523.954	8.06178
TG	528.81	8.08661
TG	606.108	8.46285
#N/A	710.799	8.92447
TG	407.595	7.41441
TG	536.368	8.12496
TG	627.727	8.5623
TT	413.814	7.45193
TG	703.227	8.89266
TG	458.271	7.70976
GG	695.652	8.86062
GG	685.648	8.81794
TG	468.001	7.76394
TG	360.906	7.11975
TG	311.159	6.77632
TG	713.933	8.93756
TT	399.004	7.36194
GG	599.476	8.43187
TT	#N/A	#N/A
TG	348.316	7.03598
TG	274.251	6.49705
TG	533.896	8.11245
TG	419.706	7.48712
TG	431.805	7.55839
TT	398.152	7.3567
TG	362.984	7.13339
TT	487.222	7.86881
TG	672.426	8.76089
GG	493.062	7.90012
TG	321.331	6.84938
TG	559.708	8.24114
GG	785.659	9.22737
TT	510.365	7.99147
TT	443.875	7.62817
TG	481.167	7.83608
GG	532.39	8.10482
TG	569.781	8.29028
TT	423.836	7.5116
TT	396.388	7.34582
TG	137.832	5.16555
TT	470.246	7.77634
TG	613.807	8.49853
TT	406.496	7.40774
TT	559.407	8.23966
GG	739.74	9.04398
GG	468.434	7.76633
TT	335.495	6.94857
TG	246.531	6.27033
TG	399.466	7.36478
TG	492.594	7.89762
GG	696.176	8.86284
TG	372.746	7.19677
TT	332.203	6.92576
TG	464.424	7.74411
TG	581.82	8.34826
TG	349.805	7.04599
GG	657.418	8.69522
GG	464.419	7.74408
TT	407.595	7.41441
TG	548.922	8.18786
TG	401.035	7.37441
TG	429.982	7.54774
TT	444.748	7.63317
TT	411.284	7.43671
TG	454.324	7.68756
GG	325.306	6.8775
GG	568.776	8.2854
TT	427.437	7.53282
GG	519.137	8.037
GG	584.811	8.36255
TG	618.833	8.52167
GG	438.058	7.5947
GG	469.257	7.77088
GG	301.308	6.70405
TG	369.034	7.1728
TG	318.223	6.82722
GG	480.57	7.83283
TT	335.857	6.95107
TG	833.015	9.40916
TT	273.975	6.49487
GG	513.757	8.00914
TG	599.476	8.43187
GG	#N/A	#N/A
TT	534.927	8.11767
GG	488.652	7.8765
TT	544.234	8.16448
TG	439.02	7.60025
GG	543.318	8.1599
TG	720.31	8.9641
TT	792.714	9.25491
TG	304.283	6.72603
TT	409.71	7.4272
GG	398.324	7.35776
TG	468.67	7.76764
TG	555.948	8.22264
TG	494.17	7.90604
GG	444.701	7.6329
TG	598.718	8.42831
TG	621.788	8.53521
TT	462.658	7.73428
TT	575.89	8.3198
TG	518.7	8.03475
TG	255.961	6.34929
TT	459.402	7.7161
TG	264.405	6.41835
TG	449.185	7.65847
TG	407.715	7.41513
TG	651.69	8.66989
TG	448.162	7.65264
TG	762.776	9.1369
TG	353.027	7.06756
GG	596.8	8.41931
TG	622.936	8.54046
TG	417.151	7.4719
TG	587.852	8.37702
GG	510.458	7.99196
TG	810.616	9.32406
TT	397.205	7.35086
TT	#N/A	#N/A
GG	403.226	7.38782
TG	693.579	8.85181
GG	#N/A	#N/A
TG	553.223	8.20918
TG	381.367	7.25183
GG	474.049	7.79724
TG	#N/A	#N/A
TT	227.978	6.10892
TG	433.139	7.56616
TT	696.689	8.86502
GG	409.059	7.42327
TG	#N/A	#N/A
GG	435.539	7.58012
GG	500.295	7.93857
GG	229.324	6.12092
TT	496.884	7.92049
TG	494.355	7.90702
GG	313.931	6.79639
TT	347.505	7.03051
TG	483.834	7.85053
TG	413.189	7.44817
GG	602.453	8.44581
TG	292.61	6.63891
TG	405.374	7.40091
TT	686.164	8.82015
TT	370.891	7.18481
GG	514.627	8.01366
TG	620.386	8.52879
TG	604.977	8.45758
TG	453.953	7.68547
TG	590.975	8.39182
TG	459.402	7.7161
TT	559.068	8.23799
TG	908.938	9.68675
GG	784.276	9.22195
TT	422.157	7.50167
TT	365.512	7.14991
GG	460.452	7.72197
TT	324.265	6.87016
GG	429.846	7.54694
TG	324.04	6.86856
TT	432.225	7.56084
TG	511.736	7.99862
TG	417.292	7.47274
TG	419.909	7.48833
GG	236.031	6.18002
TT	604.037	8.4532
TG	551.973	8.203
GG	601.918	8.44331
TT	555.293	8.21941
TT	385.869	7.28025
TT	604.037	8.4532
TG	719.264	8.95975
GG	469.257	7.77088
TG	590.999	8.39194
TT	590.565	8.38988
TG	530.078	8.09307
GG	774.541	9.18364
TT	372.82	7.19725
TT	444.898	7.63402
GG	541.008	8.14832
GG	598.728	8.42836
TT	496.091	7.91627
GG	441.441	7.6142
TG	375.221	7.21266
TT	613.189	8.49568
GG	388.22	7.29501
GG	547.179	8.17918
TG	403.557	7.38984
TG	541.814	8.15236
TG	343.716	7.00487
TG	352.382	7.06325
TT	400.179	7.36916
TG	798.857	9.27875
TG	312.82	6.78836
GG	356.643	7.09161
TG	409.307	7.42477
TG	396.206	7.34469
TG	584.565	8.36137
GG	470.796	7.77936
TG	410.24	7.43041
TT	464.92	7.74687
TG	352.912	7.06679
TG	250.746	6.30587
TT	346.911	7.0265
TT	611.405	8.48743
TT	405.651	7.4026
TG	243.483	6.24438
TG	382.542	7.25927
GG	274.202	6.49666
TG	331.355	6.91987
TT	617.899	8.51738
GG	268.02	6.44746
TG	478.079	7.81928
TG	655.208	8.68546
TG	609.078	8.47665
GG	473.393	7.79364
TT	252.872	6.32363
TG	299.469	6.69038
TG	477.745	7.81745
GG	717.073	8.95065
TG	785.016	9.22485
GG	459.952	7.71917
TG	471.579	7.78368
TG	557.52	8.23039
TT	#N/A	#N/A
GG	280.485	6.54591
GG	555.646	8.22115
TG	954.781	9.84694
TT	502.831	7.95196
GG	762.831	9.13712
TG	386.944	7.28701
GG	594.898	8.41035
TG	824.858	9.37835
TG	427.273	7.53185
TT	947.158	9.82066
GG	557.26	8.22911
TT	348.852	7.03959
TG	296.512	6.66828
TG	245.239	6.25936
TT	366.832	7.15851
TG	418.118	7.47767
TG	564.015	8.26222
TT	351.819	7.05948
TG	115.754	4.87355
TG	757.48	9.11571
GG	436.384	7.58501
GG	386.944	7.28701
TG	1329.49	10.9958
TG	311.988	6.78234
TT	390.504	7.30929
TT	389.574	7.30348
TG	388.942	7.29953
TG	507.062	7.9742
GG	607.613	8.46985
GG	439.672	7.60401
TG	715.29	8.94322
TG	302.618	6.71374
TG	458.242	7.70959
GG	593.895	8.40562
TG	733.487	9.01843
TG	319.279	6.83477
TT	654.252	8.68124
TG	719.711	8.96161
TG	966.908	9.88845
TT	568.764	8.28535
TG	524.63	8.06525
GG	324.423	6.87127
TG	444.085	7.62937
TT	547.985	8.18319
TG	843.872	9.44986
TG	377.444	7.22688
GG	652.951	8.67548
TT	580.72	8.343
#N/A	416.823	7.46994
TT	505.561	7.96632
TT	580.72	8.343
TG	880.489	9.58462
GG	255.362	6.34433
GG	369.345	7.17482
TT	526.578	8.07522
GG	462.195	7.7317
TG	701.031	8.8834
TG	209.914	5.94311
TG	513.998	8.01039
GG	540.367	8.1451
GG	261.065	6.39121
TG	476.184	7.80893
TG	386.81	7.28617
TG	454.013	7.68581
TG	510.026	7.98971
TT	647.715	8.65223
TT	391.52	7.31562
GG	436.954	7.58831
GG	474.725	7.80095
TG	389.928	7.30569
TG	575.664	8.31872
TG	402.885	7.38574
TT	485.626	7.86021
TT	410.49	7.43192
GG	586.526	8.37071
GG	719.526	8.96084
TT	594.817	8.40997
TT	567.235	8.27792
TG	330.696	6.91528
GG	619.253	8.52359
TT	499.326	7.93344
GG	261.851	6.39761
TG	309.9	6.76717
TT	420.888	7.49415
GG	528.684	8.08597
TG	#N/A	#N/A
GG	923.642	9.73871
TG	572.671	8.30428
TG	738.144	9.03747
TG	366.431	7.1559
TG	412.284	7.44273
GG	411.085	7.43551
TG	608.316	8.47311
TG	336.444	6.95512
TG	396.323	7.34541
TT	433.073	7.56578
TT	273.287	6.48943
GG	285.303	6.58318
TT	686.447	8.82136
TG	381.755	7.25429
TT	665.7	8.73158
TT	346.499	7.02372
TT	234.34	6.16522
GG	805.213	9.3033
TG	452.699	7.67838
TT	706.04	8.90451
TG	385.653	7.2789
TG	617.662	8.51629
TG	486.107	7.8628
TT	432.768	7.56401
TG	481.79	7.83946
TT	486.107	7.8628
TG	371.928	7.1915
TT	557.001	8.22783
TG	540.647	8.14651
GG	407.29	7.41256
TT	722.294	8.97232
TG	445.518	7.63757
GG	755.41	9.1074
GG	473.344	7.79338
GG	477.63	7.81683
TG	481.105	7.83574
GG	504.999	7.96337
GG	363.84	7.13899
TG	423.838	7.51161
GG	513.264	8.00658
TG	499.351	7.93357
TG	564.318	8.2637
TG	372.73	7.19667
GG	474.472	7.79956
TG	663.15	8.72042
GG	552.481	8.20551
TG	494.588	7.90826
TG	365.194	7.14784
GG	421.017	7.49491
TG	736.919	9.03247
TT	409.307	7.42477
TG	510.796	7.99372
TG	503.039	7.95305
TG	431.419	7.55614
TG	502.45	7.94995
TG	360.325	7.11593
TT	294.622	6.65409
TT	809.949	9.3215
TG	576.711	8.32376
TG	378.873	7.23599
GG	422.157	7.50167
GG	498.431	7.92869
TG	360.906	7.11975
TT	408.804	7.42173
TT	431.946	7.55921
GG	587.306	8.37442
GG	342.279	6.99509
TT	286.808	6.59473
TG	349.716	7.04539
GG	622.462	8.53829
TG	471.209	7.78164
GG	440.605	7.60939
GG	508.636	7.98244
TG	335.698	6.94997
TG	513.13	8.00588
TT	630.818	8.57633
GG	390.755	7.31086
TT	401.807	7.37914
GG	685.319	8.81653
TG	434.637	7.57488
GG	444.898	7.63402
TG	#N/A	#N/A
TG	281.324	6.55243
TT	565.514	8.26954
TT	132.667	5.10021
GG	458.25	7.70964
GG	418.751	7.48144
TT	279.131	6.53536
TT	#N/A	#N/A
TG	424.786	7.51721
TG	450.331	7.66497
TT	487.285	7.86915
TG	717.254	8.9514
TG	398.755	7.36041
TT	947.587	9.82215
TG	398.584	7.35936
TG	526.156	8.07306
GG	435.268	7.57854
TG	#N/A	#N/A
GG	418.837	7.48196
TG	517.841	8.0303
GG	287.31	6.59858
GG	330.116	6.91123
TG	480.436	7.8321
GG	571.061	8.29649
TG	#N/A	#N/A
TT	562.867	8.25662
TT	695.825	8.86135
TT	348.555	7.03759
GG	324.55	6.87217
TG	411.434	7.43761
TT	#N/A	#N/A
TT	465.767	7.75157
TT	523.81	8.06104
TG	315.684	6.80901
TG	309.781	6.76631
TG	334.384	6.94089
GG	225.202	6.08402
TG	487.285	7.86915
TT	628.899	8.56762
TG	391.592	7.31607
TT	502.738	7.95146
TG	312.792	6.78815
TT	497.702	7.92483
TT	721.549	8.96923
TG	630.626	8.57546
TT	949.939	9.83026
TG	533.123	8.10853
GG	319.85	6.83884
GG	513.422	8.0074
TT	306.99	6.74592
GG	371.641	7.18965
TG	522.029	8.05189
TG	465.323	7.7491
GG	408.274	7.41852
TG	451.033	7.66895
TG	501.264	7.94369
GG	339.161	6.97378
GG	352.812	7.06612
GG	653.274	8.67691
GG	347.746	7.03214
TG	674.543	8.77007
TG	422.157	7.50167
TG	439.332	7.60205
GG	442.923	7.62271
GG	527.964	8.08229
TG	634.997	8.59522
TT	279.79	6.5405
TG	861.246	9.51428
GG	609.257	8.47748
TG	362.238	7.12849
TG	1033.35	10.1099
GG	881.766	9.58925
TT	350.108	7.04802
TG	515.201	8.01664
TG	633.976	8.59061
GG	436.24	7.58418
TT	604.409	8.45494
TG	487.043	7.86785
TT	266.012	6.43133
GG	407.098	7.41139
TG	873.38	9.55875
TT	293.658	6.64682
GG	347.131	7.02799
TT	643.022	8.63128
TG	576.259	8.32158
TG	423.455	7.50935
GG	693.182	8.85012
TG	310.594	6.77222
GG	345.745	7.01862
TT	523.146	8.05764
TT	337.417	6.96181
TT	614.486	8.50166
TG	778.255	9.1983
TG	296.966	6.67169
TG	340.915	6.98579
TG	612.637	8.49313
TG	374.486	7.20795
TT	620.386	8.52879
TT	621.049	8.53182
GG	646.07	8.6449
TG	254.412	6.33645
TT	443.875	7.62817
GG	384.077	7.26897
TG	494.713	7.90893
TT	790.398	9.24589
TG	427.075	7.53069
TG	313.061	6.7901
TG	560.542	8.24523
TT	475.657	7.80605
GG	432.712	7.56368
TG	287.953	6.60349
GG	243.006	6.2403
TT	371.849	7.19099
TG	351.959	7.06042
TG	920.97	9.72931
TG	233.847	6.1609
TT	469.257	7.77088
TG	603.161	8.44911
TG	306.917	6.74539
GG	1582.52	11.6533
TG	402.008	7.38037
GG	659.644	8.70502
TT	291.504	6.63053
TT	471.751	7.78462
TG	466.2	7.75397
TG	408.933	7.42251
TT	311.69	6.78018
TG	397.347	7.35173
TT	501.953	7.94733
TT	458.954	7.71359
GG	526.627	8.07547
GG	384.144	7.26939
TG	414.079	7.45351
TT	424.923	7.51802
TG	#N/A	#N/A
TG	575.89	8.3198
TG	445.223	7.63588
TG	473.519	7.79434
TT	921.533	9.73129
TG	788.213	9.23736
GG	296.558	6.66863
TT	435.016	7.57708
GG	741.497	9.05114
TG	458.954	7.71359
TG	406.697	7.40895
GG	594.643	8.40915
TT	740.275	9.04616
TT	248.58	6.28765
TG	#N/A	#N/A
GG	512.72	8.00375
TG	539.044	8.13845
TG	456.478	7.69969
TT	533.896	8.11245
TT	482.548	7.84357
TT	608.418	8.47359
TG	268.949	6.45491
TG	452.917	7.67962
TG	496.884	7.92049
GG	238.696	6.20319
GG	497.729	7.92497
TG	586.187	8.3691
TG	419.692	7.48704
TG	589.796	8.38624
TG	557.001	8.22783
TG	511.954	7.99976
TT	700.933	8.88298
TG	577.814	8.32906
TG	582.751	8.35271
TG	523.485	8.05938
TT	441.264	7.61318
TG	316.271	6.81323
GG	283.998	6.57312
TG	684.662	8.81371
TT	633.38	8.58792
TG	#N/A	#N/A
TT	427.219	7.53154
TG	761.114	9.13026
TG	635.579	8.59785
TG	401.588	7.3778
TT	271.644	6.47639
GG	390.755	7.31086
GG	647.92	8.65314
TG	332.991	6.93124
TG	622.307	8.53758
TT	375.984	7.21755
TT	409.151	7.42383
TG	744.934	9.0651
GG	214.794	5.98881
TG	434.566	7.57447
TG	353.473	7.07053
TG	486.326	7.86398
TG	575.03	8.31566
TG	457.884	7.70759
TG	410.237	7.43039
TG	#N/A	#N/A
GG	530.344	8.09442
TT	707.368	8.91009
GG	#N/A	#N/A
TT	629.396	8.56988
TT	665.666	8.73143
TG	526.023	8.07238
TT	649.906	8.66198
TG	730.415	9.00582
GG	560.835	8.24667
TG	432.021	7.55965
TT	542.474	8.15567
TG	585.55	8.36606
GG	631.526	8.57954
TG	481.807	7.83955
TG	268.167	6.44864
TG	392.397	7.32108
GG	377.719	7.22863
GG	442.383	7.61961
TT	449.173	7.6584
TG	532.248	8.1041
TT	939.102	9.79274
GG	850.851	9.47584
TG	542.24	8.1545
TG	284.973	6.58064
TT	176.048	5.60459
GG	529.891	8.09211
TT	363.81	7.13879
TT	394.83	7.33618
GG	390.62	7.31002
TG	563.311	8.25878
TG	472.8	7.79039
TT	457.366	7.70468
TT	326.673	6.88712
TG	324.662	6.87296
GG	604.743	8.45649
TG	690.612	8.83917
GG	623.174	8.54154
TG	276.987	6.51858
TG	#N/A	#N/A
TG	569.143	8.28719
TT	527.557	8.08022
TT	368.43	7.16889
TT	285.748	6.58659
TT	415.125	7.45979
TG	674.979	8.77196
TG	588.822	8.38162
TT	573.876	8.3101
TT	493.472	7.90231
GG	417.565	7.47437
GG	561.78	8.2513
TG	340.612	6.98372
TG	404.68	7.39669
TG	320.604	6.8442
GG	580.72	8.343
TT	560.391	8.24449
TG	367.81	7.16486
GG	852.115	9.48053
TG	354.609	7.0781
TG	289.209	6.61308
TT	518.489	8.03365
GG	476.383	7.81002
TG	797.629	9.274
TT	432.358	7.56162
TG	755.119	9.10623
TG	448.382	7.6539
TG	322.585	6.85827
TT	864.307	9.52554
TG	331.736	6.92252
GG	473.87	7.79626
TT	513.01	8.00526
TG	1327.56	10.9905
TG	514.658	8.01382
GG	411.207	7.43624
TG	560.651	8.24576
GG	330.997	6.91738
TG	933.328	9.77263
GG	546.094	8.17377
TG	503.605	7.95604
TG	408.543	7.42015
TG	364.831	7.14547
GG	268.949	6.45491
GG	646.766	8.648
TG	542.553	8.15606
GG	447.417	7.6484
TT	381.711	7.25401
TG	567.558	8.27949
TG	456.547	7.70008
TG	684.265	8.812
TG	509.597	7.98746
GG	470.224	7.77622
TG	430.396	7.55016
GG	474.472	7.79956
TG	525.175	8.06804
TG	424.966	7.51827
TG	649.989	8.66234
TT	350.404	7.05001
TG	246.328	6.26861
TG	606.534	8.46483
GG	597.397	8.42211
GG	385	7.27479
TT	363.055	7.13385
GG	577.775	8.32887
TG	596.332	8.4171
TT	487.976	7.87286
TG	525.713	8.07079
GG	540.252	8.14452
TT	640.401	8.61954
TG	266.012	6.43133
GG	435.635	7.58067
GG	504.999	7.96337
TG	598.199	8.42588
TT	496.25	7.91711
TG	807.964	9.31388
TT	525.9	8.07175
TG	604.037	8.4532
TG	351.793	7.05931
TG	389.378	7.30226
TG	400.523	7.37127
GG	181.798	5.66495
GG	384.451	7.27133
TG	429.894	7.54722
TT	438.222	7.59564
TT	291.208	6.62829
TG	362.337	7.12915
TG	582.173	8.34995
TG	436.763	7.58721
GG	376.013	7.21774
TG	369.527	7.176
TG	509.841	7.98874
TG	435.307	7.57876
GG	334.028	6.93843
TG	386.944	7.28701
#N/A	#N/A	#N/A
TG	399.095	7.3625
TG	333.042	6.93159
GG	573.24	8.30703
GG	351.916	7.06014
TG	354.462	7.07712
TG	412.483	7.44393
TT	462.993	7.73615
GG	614.444	8.50147
TG	376.383	7.2201
TT	369.034	7.1728
TT	285.447	6.58429
GG	431.585	7.55711
TG	397.729	7.3541
GG	624.41	8.54719
TG	320.567	6.84394
TT	519.181	8.03723
GG	542.903	8.15782
TG	633.858	8.59008
TG	438.058	7.5947
TG	834.043	9.41303
TT	957.87	9.85755
TG	486.979	7.8675
TG	690.197	8.8374
TT	443.446	7.62571
GG	340	6.97953
TT	750.036	9.08575
TT	559.163	8.23846
TT	262.685	6.4044
TT	270.412	6.46659
TT	719.379	8.96023
TT	459.315	7.71561
TT	370.69	7.18351
TG	586.995	8.37294
GG	376.17	7.21874
TG	292.783	6.64021
TT	444.701	7.6329
GG	306.87	6.74504
TG	559.068	8.23799
TT	403.253	7.38798
TG	787.359	9.23402
TT	480.382	7.83181
TG	686.703	8.82246
TG	380.13	7.24398
TG	430.021	7.54796
GG	755.943	9.10954
TT	336.927	6.95844
GG	499.417	7.93392
GG	913.11	9.70155
TG	340.982	6.98625
TT	539.309	8.13978
TT	277.2	6.52025
TG	610.299	8.48231
TG	1065.34	10.2132
GG	419.802	7.4877
TT	512.72	8.00375
TT	277.967	6.52626
TT	342.018	6.99331
TG	259.468	6.37815
GG	432.658	7.56336
TG	356.414	7.09009
GG	469.871	7.77427
TG	317.503	6.82207
TG	342.123	6.99403
TG	413.583	7.45054
TG	351.41	7.05675
TG	379.454	7.23969
GG	421.903	7.50016
TG	384.734	7.27311
TT	367.573	7.16332
TT	280.742	6.5479
TG	402.59	7.38393
GG	513.062	8.00553
TG	495.299	7.91205
TG	365.591	7.15043
TG	381.831	7.25477
TG	618.37	8.51954
TG	358.164	7.10167
GG	338.191	6.96713
TG	225.924	6.09052
TG	242.455	6.23558
TT	445.223	7.63588
GG	358.644	7.10485
TT	323.634	6.8657
TG	694.836	8.85715
TG	559.694	8.24107
GG	438.427	7.59683
TG	383.133	7.26301
TG	865.156	9.52865
GG	501.953	7.94733
TT	455.042	7.69161
TG	316.125	6.81218
GG	352.724	7.06553
GG	626.39	8.55621
TG	359.876	7.11297
GG	515.684	8.01914
GG	630.901	8.5767
TT	#N/A	#N/A
TG	668.853	8.74534
TG	603.392	8.45019
TG	594.817	8.40997
TG	483.529	7.84887
TG	354.826	7.07954
TT	210.256	5.94634
TG	287.098	6.59695
GG	296.795	6.67041
TG	416.704	7.46923
GG	398.588	7.35938
TG	288.867	6.61047
TG	701.791	8.88661
TT	559.068	8.23799
TG	1041.97	10.138
TG	462.213	7.7318
TG	390.749	7.31081
TG	378.946	7.23645
GG	484.789	7.85569
TT	403.563	7.38987
TT	471.687	7.78427
GG	345.812	7.01908
TT	316.271	6.81323
TG	504.705	7.96182
TT	613.205	8.49576
#N/A	643.72	8.6344
TT	334.258	6.94002
GG	234.878	6.16994
TG	392.606	7.32238
TG	602.573	8.44637
TG	750.887	9.08919
TG	370.578	7.18279
TG	551.069	8.19852
GG	476.817	7.81239
TT	328.655	6.90102
TT	267.101	6.44009
TG	348.086	7.03443
TG	586.769	8.37187
TG	386.414	7.28368
GG	406.943	7.41045
TT	338.841	6.97159
TG	590.614	8.39011
GG	290.151	6.62026
TT	657.778	8.6968
TG	565.305	8.26851
GG	465.032	7.74749
GG	429.945	7.54752
TG	602.705	8.44698
GG	632.076	8.58202
TT	404.373	7.39481
TG	580.548	8.34218
GG	424.688	7.51663
GG	563.201	8.25824
TG	513.01	8.00526
GG	571.237	8.29734
TT	450.836	7.66784
TT	248.416	6.28627
TT	548.637	8.18644
TT	509.614	7.98756
TG	490.674	7.88735
GG	625.659	8.55288
TG	469.489	7.77216
TG	570.024	8.29146
TG	400.523	7.37127
GG	358.808	7.10592
TG	162.167	5.45323
TG	330.696	6.91528
GG	626.39	8.55621
GG	608.297	8.47303
TG	531.942	8.10255
GG	#N/A	#N/A
TT	761.387	9.13135
GG	769.103	9.1621
GG	301.222	6.7034
TT	340.982	6.98625
TT	444.3	7.6306
TT	408.543	7.42015
GG	391.942	7.31825
TG	473.344	7.79338
TG	624.023	8.54542
TG	517.566	8.02888
GG	210.256	5.94634
TT	292.506	6.63812
GG	366.319	7.15516
TG	#N/A	#N/A
TG	286.75	6.59429
GG	540.367	8.1451
GG	475.612	7.8058
GG	530.154	8.09345
TG	329.603	6.90765
TG	408.053	7.41718
TG	651.217	8.66779
TG	2178.52	12.9635
GG	223.028	6.06438
TG	496.775	7.91991
TG	493.062	7.90012
TT	413.053	7.44735
TG	511.753	7.99872
TG	451.14	7.66956
TG	633.858	8.59008
TG	463.459	7.73874
TG	665.562	8.73098
TT	627.209	8.55994
TG	437.053	7.58888
TG	388.931	7.29946
GG	476.522	7.81078
GG	531.942	8.10255
TG	453.688	7.68397
TT	478.379	7.82091
TG	305.983	6.73854
TT	449.736	7.6616
TT	768.082	9.15804
TT	646.85	8.64838
GG	558.816	8.23676
GG	507.777	7.97794
TG	456.182	7.69803
TT	513.01	8.00526
GG	411.085	7.43551
TT	373.519	7.20174
TG	469.634	7.77296
GG	675.787	8.77546
TT	549.097	8.18873
TG	554.929	8.21762
TT	392.911	7.32427
TG	455.865	7.69624
TG	527.259	8.0787
TG	539.242	8.13944
TG	580.787	8.34332
TG	490.906	7.88859
GG	264.412	6.4184
TG	294.984	6.65681
TG	444.138	7.62968
GG	496.986	7.92103
TG	291.362	6.62945
GG	436.763	7.58721
TG	312.82	6.78836
GG	225.333	6.0852
GG	365.095	7.14719
TG	670.46	8.75234
GG	364.568	7.14375
TG	522.791	8.05581
TG	613.246	8.49594
GG	759.696	9.12459
GG	435.182	7.57804
TG	470.224	7.77622
TG	357.435	7.09685
GG	262.012	6.39893
GG	432.358	7.56162
TG	300.117	6.6952
TG	759.543	9.12397
TT	464.507	7.74457
TG	528.684	8.08597
TT	341.554	6.99015
TT	513.946	8.01012
GG	529.098	8.08808
TT	535.862	8.1224
TT	499.375	7.9337
TG	651.378	8.66851
TT	430.306	7.54963
TG	434.364	7.57329
TT	216.154	6.00142
TG	475.013	7.80253
TT	419.345	7.48498
TT	573.043	8.30607
TT	504.328	7.95984
TG	429.831	7.54685
GG	874.547	9.56301
TG	358.988	7.10711
TG	389.48	7.30289
TG	392.636	7.32257
TT	550.398	8.19519
TG	652.642	8.67411
TG	375.575	7.21493
TG	295.696	6.66216
TG	403.557	7.38984
TG	389.716	7.30437
TG	671.777	8.75807
GG	485.829	7.8613
GG	331.643	6.92187
TT	414.436	7.45565
GG	351.916	7.06014
TG	509.253	7.98567
TG	302.82	6.71524
GG	773.024	9.17764
GG	556.552	8.22562
TG	401.818	7.37921
TT	347.003	7.02713
TG	483.054	7.8463
TG	613.863	8.49879
TG	519.64	8.03959
TG	509.597	7.98746

## Sheet: cFT_LH ratio
rs7910927	cFT_LH_ratio
TG	66.8229
TT	147.084
GG	119.533
TG	153.005
TG	80.5883
GG	105.981
TG	106.71
TG	209.437
GG	120.232
TG	90.2161
TG	148.391
TG	59.7137
GG	243.966
GG	106.4
TT	84.6275
TT	210.295
TG	413.95
GG	287.26
GG	186.012
TT	83.64
TG	103.548
GG	84.1665
TT	95.9532
TT	184.387
TT	142.719
TG	85.3388
TG	105.071
GG	75.4275
TT	64.9456
TT	191.189
TG	129.647
GG	149.046
TG	76.2732
TG	85.1947
TG	142.195
GG	191.502
TT	138.596
GG	79.1002
TG	125.283
TT	94.7887
TT	98.8662
TG	163.577
TG	163.562
TG	87.7845
TG	#N/A
GG	142.362
TG	234.251
GG	223.343
TG	268.516
TT	97.1694
TG	#N/A
TG	189.67
TG	107.758
TG	115.381
TG	356.121
GG	102.198
TG	58.2906
TT	97.6244
TG	126.846
TG	235.987
GG	93.5559
TG	142.351
TT	143.257
TT	224.234
TT	98.9993
TT	153.449
TT	63.4206
TG	117.296
GG	142.919
TT	78.6174
TT	167.426
TG	165.706
TG	#N/A
TG	50.4153
TG	157.307
TT	214.666
TT	29.2559
TG	125.931
TG	132.469
TG	130.109
TG	168.124
GG	127.478
TT	191.206
TG	108.797
TG	150.978
GG	108.891
TG	188.286
TG	195.427
TG	139.384
TT	191.155
GG	168.444
TT	131.252
TG	110.849
TT	87.2536
TT	112.866
TT	95.5082
TT	231.932
TG	35.5232
TT	114.601
TG	164.034
GG	110.125
TG	100.649
TT	109.435
TT	99.8909
TG	90.7042
GG	148.398
TT	122.1
TG	157.676
GG	198.712
TG	188.971
TG	187.526
TT	171.36
GG	133.458
TG	123.874
TT	100.215
GG	156.936
TT	102.684
GG	335.699
GG	106.265
TT	31.8912
TG	252.585
TT	56.936
TT	81.0594
TG	288.299
GG	143.726
GG	188.558
TG	159.376
TT	192.863
TG	142.737
TG	164.4
TG	83.2468
TT	#N/A
TT	195.266
TG	170.25
GG	103.901
TT	133.161
GG	99.0397
TG	141.536
GG	89.4298
GG	145.546
GG	209.118
TG	113.561
TG	45.3422
GG	134.491
TG	150.177
GG	120.631
GG	176.837
TG	130.126
GG	162.272
TG	113.36
TG	100.491
TG	206.488
TT	84.1227
TT	175.089
TG	122.563
TG	150.732
TG	136.535
GG	137.466
TG	133.767
GG	255.211
TG	104.357
TT	136.915
GG	148.971
GG	84.1173
GG	159.328
GG	132.083
GG	311.163
TT	98.9916
TT	273.399
GG	74.0685
TG	83.8156
TT	90.1548
TT	220.838
GG	145.698
TG	144.318
TG	154.014
TG	150.029
TG	194.484
TT	82.1026
TG	65.3554
TT	415.609
TG	149.434
TG	92.838
TT	129.298
GG	96.9413
TG	132.476
TG	166.013
TG	94.396
TG	176.456
TG	300.1
GG	81.0525
TG	116.643
TG	185.532
TT	103.364
TT	173.833
GG	169.971
TT	57.3006
GG	159.126
TT	145.276
TT	131.432
TG	133.16
TG	95.6469
TG	1203.99
GG	238.894
TG	105.958
GG	74.8758
TG	133.869
TT	40.2365
TG	323.22
GG	125.375
TT	96.5865
TT	111.068
TT	107.156
TG	151.477
GG	228.54
TG	217.115
GG	165.509
GG	107.51
TG	118.2
TG	69.433
TG	71.0329
TG	143.115
TG	89.5817
TT	219.95
GG	145.754
TT	251.875
TG	93.0478
TG	158.635
GG	153.389
TG	173.288
GG	53.2015
TG	146.839
TT	121.71
GG	94.8839
GG	138.65
TG	287.551
TT	87.1436
GG	54.1477
GG	117.035
TG	51.5291
TG	183.908
GG	182.99
TG	118.87
TG	50.2514
GG	122.828
TG	260.715
TG	156.119
GG	129.085
GG	136.173
TT	113.111
TG	112.902
TT	101.373
TG	133.243
TT	82.6664
GG	142.989
TT	219.322
TT	71.7167
TG	103.791
GG	58.9526
GG	76.7123
GG	146.257
TG	94.9556
TG	161.557
TT	259.673
TT	163.659
TG	99.8722
GG	142.062
TG	168.158
GG	85.6908
TG	99.8898
TT	272.467
TG	127.546
TG	111.739
TG	160.621
TG	93.7957
GG	144.199
#N/A	143.887
TT	202.445
TG	184.011
TT	74.0854
TT	217.397
TT	105.859
GG	246.628
GG	142.336
TG	356.971
GG	142.513
TG	123.569
TT	46.62
GG	147.003
TT	150.212
TT	114.401
GG	169.91
TG	85.4435
GG	137.494
GG	115.298
TG	#N/A
GG	83.5312
TT	132.781
TG	137.347
TG	104.762
TG	180.859
GG	#N/A
TT	112.353
TG	202.015
GG	56.207
TG	125.038
TG	69.3908
TT	104.642
TG	102.304
TG	78.6023
TG	171.495
TG	222.042
GG	204.095
GG	125.537
TG	84.2022
TT	192.492
TG	93.6428
TG	62.298
TT	144.506
TG	191.415
TG	63.2789
TG	429.573
TT	85.589
GG	118.989
GG	65.6896
TT	95.8409
TG	174.371
#N/A	143.687
TG	111.36
GG	68.4047
GG	122.841
TG	123.394
TG	166.011
TG	87.1427
GG	296.033
TG	58.1112
TT	212.405
TG	134.946
TT	103.558
TG	164.299
TG	114.956
TG	168.203
TG	120.573
TT	116.544
TT	135.674
TG	106.897
TG	153.319
GG	129.199
TT	181.914
TG	168.533
TG	52.7076
TG	79.0122
TG	105.826
GG	178.841
TT	135.42
TG	101.776
TG	104.081
TT	255.62
GG	171.65
TG	157.033
TG	223.051
TG	183.305
GG	84.018
TG	297.038
TG	156.403
TG	142.089
GG	261.704
TT	326.692
TG	51.4815
TT	133.802
GG	146.557
TG	232.27
GG	172.091
TT	104.076
TG	78.2766
GG	46.6566
TG	128.01
TG	150.402
GG	60.5748
TT	147.711
GG	156.043
TG	200.77
TG	#N/A
TT	89.1217
TT	105.778
TG	96.4028
TG	85.3058
TG	72.814
GG	217.249
TG	84.9824
TG	94.8
TG	78.0199
TT	127.375
TT	106.441
TG	100.73
TG	53.1563
TG	19.6194
TG	124.883
TT	132.528
GG	168.407
TG	128.536
TG	166.904
TG	114.031
GG	297.888
TG	148.176
GG	157.226
TT	119.9
TG	163.889
TG	207.856
TG	210.771
TT	206.347
TG	177.413
TG	209.131
TG	125.325
TG	116.595
GG	146.342
GG	136.735
TT	139.024
TG	108.23
TT	134.422
TT	110.053
TT	301.991
GG	107.646
TG	84.4473
GG	299.336
TT	147.817
TG	76.4361
TG	120.733
TG	193.108
TT	78.9351
GG	325.62
GG	170.214
TG	147.887
GG	65.086
TG	86.0017
TG	142.67
TG	146.062
TT	145.847
GG	110.832
TG	136.157
TG	118.818
TG	117.28
TG	105.073
TG	235.4
TG	101.569
TT	115.601
TG	101.961
TG	85.9471
TG	122.41
TG	72.5139
TG	359.276
TG	156.649
TG	77.9519
GG	123.382
GG	88.6439
TT	151.33
TG	128.026
GG	147.214
TG	166.019
TG	93.0528
TT	127.043
TT	46.6146
TG	116.105
TT	175.452
TG	64.6958
TG	71.9262
GG	103.257
TT	#N/A
TG	146.45
GG	102.452
GG	110.473
TT	113.66
GG	79.5455
TG	182.237
TT	109.322
TT	103.582
TG	175.91
GG	239.751
TT	180.998
TG	126.951
GG	151.194
TG	96.0918
TG	74.7621
TT	107.847
TT	129.096
GG	#N/A
TG	52.6448
TT	544.244
TG	69.1486
TG	173.796
TG	129.837
TG	146.862
GG	66.7923
TG	153.991
TG	105.675
GG	88.3623
TT	213.066
TT	176.046
TG	123.502
TT	#N/A
TT	87.159
TT	158.818
GG	70.8727
GG	98.0263
TG	102.492
TG	110.242
TG	106.353
GG	187.759
TT	168.62
GG	70.7101
GG	180.591
TG	126.066
GG	132.471
GG	220.053
TG	92.7233
TG	230.135
TG	176.513
GG	316.54
GG	80.0122
TG	127.096
TT	106.477
TT	194.105
GG	175.575
TG	224.77
GG	75.4666
TG	226.139
TT	84.4263
GG	195.512
TT	178.455
TG	110.505
TG	238.711
TG	109.915
TG	101.031
GG	59.005
TG	154.25
GG	124.266
TG	174.134
GG	204.364
TG	96.386
GG	95.7175
TT	168.14
TG	#N/A
GG	110.962
TT	134.23
TG	84.1168
TG	116.427
GG	40.4868
TT	178.716
TG	64.3096
TG	207.154
TG	184.852
GG	86.5648
TG	272.948
GG	90.2341
TT	113.422
TG	92.9832
GG	77.8929
GG	110.021
TT	104.021
GG	90.67
TG	188.964
GG	196.527
GG	80.1031
GG	220.854
GG	87.4859
GG	#N/A
GG	54.6162
TG	136.009
#N/A	#N/A
TG	88.6881
TG	86.7679
TT	130.443
TG	102.772
TG	163.235
TG	#N/A
TG	66.2148
TG	127.771
TT	123.801
GG	76.3065
GG	77.7971
TT	96.2501
TG	70.0539
GG	129.518
TG	159.584
TT	138.619
TG	150.477
TG	283.421
TG	118.456
TG	194.534
TT	113.795
GG	73.9001
TG	231.245
TT	176.141
TT	153.666
TG	216.439
GG	91.2878
TT	65.6711
TT	196.762
TG	82.5263
GG	105.517
TG	115.52
GG	102.029
TG	96.1896
TT	156.546
TG	91.4216
TG	237.167
TT	72.2616
GG	93.3647
GG	116.81
TG	112.292
TT	184.167
TG	115.566
TG	202.897
TG	134.091
TT	58.2524
TT	162.503
GG	124.3
GG	101.95
GG	405.774
TG	275.23
TT	103.634
TG	97.9825
TG	237.474
GG	155.011
TT	64.2554
GG	162.723
TT	168.982
TG	174.796
GG	137.95
TT	94.8154
GG	79.7446
TT	115.283
GG	150.58
GG	237.581
TG	94.3498
GG	133.144
TT	134.217
GG	299.884
TT	121.28
TG	104.563
GG	139.164
TT	182.243
TG	95.183
TG	241.915
TT	219.199
GG	109.31
TG	53.9873
TT	188.806
TT	208.537
TT	124.421
TG	272.415
TT	134.68
TT	196.876
TG	160.285
TG	104.11
TG	161.523
TG	59.1249
GG	36.5028
TG	179.661
TT	133.625
TT	137.441
GG	173.612
TT	142.755
GG	101.016
TG	117.388
TG	105.037
GG	102.465
TG	166.759
TT	129.433
TT	246.5
TG	190.04
GG	125.152
GG	204.702
GG	223.278
TG	218.517
TG	112.432
TT	63.6973
TT	173.598
TT	86.1171
TG	109.54
TG	181.782
TG	180.437
TT	67.7456
TG	129.968
TT	147.941
GG	#N/A
GG	120.043
TG	109.202
TT	85.1906
GG	163.46
TG	288.243
TT	132.152
GG	88.3205
TG	49.6996
TT	127.634
TG	69.5318
TT	126.95
TT	113.364
TG	129.005
GG	70.766
TG	115.267
TG	#N/A
GG	40.5858
TG	289.633
GG	132.367
TG	83.1258
TG	129.615
GG	134.342
TT	149.558
TG	163.911
TG	192.033
TG	87.6848
TG	107.792
GG	197.751
TG	113.089
GG	211.864
TG	77.5239
TG	167.523
TG	134.085
TG	54.9837
TT	124.3
GG	77.7996
GG	98.4503
TT	109.846
GG	248.528
TG	130.418
TG	210
TG	191.76
TG	#N/A
TG	85.4623
TT	259.105
TG	174.397
TG	312.883
TG	96.4081
TG	120.25
TG	170.351
TG	130.763
TT	205.624
TT	104.492
TT	98.9919
GG	114.967
GG	223.09
GG	91.0915
GG	109.547
TT	187.858
TG	157.014
TT	95.1758
TG	147.503
TT	148.576
GG	128.76
TG	52.2427
TG	163.802
TT	158.234
TG	312.806
TT	154.241
GG	87.2188
GG	147.396
TG	131.484
TT	136.721
TG	103.799
TT	126.051
GG	81.1521
TG	225.142
TG	209.532
TG	146.189
TT	111.709
GG	216.713
TG	261.549
TG	125.862
TG	246.759
TG	192.284
TG	62.2092
TG	151.648
TT	429.018
TG	109.692
TG	137.318
TT	121.198
TT	126.561
GG	83.7108
TG	132.905
GG	182.796
TG	276.47
TG	176.41
TG	126.915
TG	114.044
TT	132.442
TG	65.6978
TG	128.367
TG	122.993
TT	152.824
TG	74.6348
TT	90.7931
TT	354.303
TG	139.47
TG	206.087
TG	126.957
TG	178.122
TG	34.1486
GG	121.335
TT	51.3464
TG	196.85
TG	135.172
GG	74.06
TG	158.252
TT	66.3362
TG	121.49
GG	173.515
TG	177.604
TT	214.91
GG	107.767
TG	103.755
TG	#N/A
TT	241.289
TG	201.841
TG	103.304
GG	164.491
TG	113.214
GG	70.5888
TG	82.5682
GG	109.31
TG	103.102
TG	201.588
TT	211.762
TG	82.7685
TG	155.35
TG	275.901
TT	126.795
GG	147.36
TG	67.324
TG	141.797
TG	124.124
GG	98.6938
TT	165.056
GG	82.1354
TG	124.861
TG	70.4888
TT	296.606
TG	135.132
TG	206.326
TT	80.4037
GG	131.558
TT	114.796
GG	249.516
TT	88.597
TT	157.571
TG	119.131
TG	176.365
TG	223.507
TT	134.534
TG	121.169
GG	111.233
GG	113.141
TG	74.0239
TG	171.947
TG	113.678
TT	172.109
TG	109.222
TG	178.82
TT	121.89
TT	115.343
TG	114.395
TG	51.325
TG	135.749
TG	45.6539
TT	192.367
TG	180.414
TG	140.499
GG	175.831
TG	221.756
GG	119.759
TG	61.5077
GG	109.304
TT	186.195
TG	#N/A
TT	224.572
TT	141.757
GG	246.858
GG	73.8364
GG	151.992
TG	125.612
GG	194.216
GG	108.801
GG	130.363
TG	133.201
TT	209.385
GG	112.964
TT	104.076
TT	109.803
TG	#N/A
GG	135.629
TG	93.5329
TT	80.5325
TG	86.9888
TT	128.174
TG	144.913
TT	239.115
TG	58.6393
GG	140.582
GG	66.6877
TG	129.823
TG	140.162
TG	194.238
GG	115.471
TG	61.3069
GG	109.957
TG	84.1435
TT	166.842
TG	114.558
TT	138.121
TT	98.1881
TT	140.099
TT	82.0975
TG	135.187
TT	218.339
TT	224.525
TG	194.973
GG	116.276
TG	142.626
TG	98.4326
TG	99.9189
TG	75.757
TG	185.438
GG	91.8105
TG	135.061
GG	147.713
GG	117.375
GG	63.9665
TG	184.529
TG	73.6125
TG	169.586
TT	132.53
TG	58.3514
TG	117.161
TG	84.4825
TG	161.513
GG	119.612
TG	207.272
TG	224.6
TG	116.246
TT	#N/A
TG	134.58
TT	208.995
TG	248.805
TG	245.509
TT	#N/A
TG	172.9
TG	175.574
GG	131.738
TT	60.8238
GG	123.923
TG	108.358
TG	154.793
TG	103.644
TT	107.08
TT	#N/A
TT	260.139
TG	99.1808
TG	51.2441
TG	138.768
TT	133.967
GG	186.73
GG	153.79
TG	124.177
TG	165.93
TG	195.23
GG	176.95
TT	126.935
GG	95.8862
TG	124.631
TG	79.9605
TG	43.5337
TG	227.721
TT	108.98
TT	121.667
GG	115.888
TG	102.663
TG	89.8599
TG	123.24
TT	219.34
TT	135.742
TG	181.872
GG	126.053
GG	104.555
TG	73.5761
TG	1361.58
TG	106.951
GG	127.243
TG	146.958
GG	64.6704
TG	102.133
GG	228.293
TG	107.926
GG	119.821
TG	170.582
TG	212.831
TG	203.765
TG	84.0212
TG	195.041
GG	113.667
TT	46.4154
TG	136.413
TG	87.2024
#N/A	94.5176
TG	200.294
TT	159.866
GG	84.788
TG	77.5156
TG	118.003
GG	146.975
TG	230.765
GG	167.037
TG	463.236
GG	133.493
TG	86.1718
TG	91.3656
TT	109.799
TG	91.2119
TG	97.6282
TT	88.7725
TG	113.478
GG	189.261
TT	128.713
TT	258.786
GG	81.3383
TT	139.023
TG	96.1632
TT	277.267

## Sheet: Estradiol
rs7910927	Estradiol	Estradiol_sqrt
GG	98	9.89949
GG	116	10.7703
GG	129	11.3578
TG	72	8.48528
TG	101	10.0499
GG	105	10.247
TG	86	9.27362
TG	99	9.94987
TT	76	8.7178
GG	66	8.12404
TT	64	8
TG	78	8.83176
TT	234	15.2971
GG	98	9.89949
GG	88	9.38083
TG	82	9.05539
TG	78	8.83176
GG	83	9.11043
TT	111	10.5357
GG	44	6.63325
TG	97	9.84886
TG	#N/A	#N/A
GG	78	8.83176
TG	80	8.94427
TG	72	8.48528
TT	67	8.18535
TG	76	8.7178
TG	91	9.53939
TG	79	8.88819
GG	129	11.3578
TG	97	9.84886
GG	58	7.61577
TG	123	11.0905
GG	90	9.48683
GG	129	11.3578
TG	77	8.77496
TG	106	10.2956
TT	#N/A	#N/A
TT	#N/A	#N/A
TG	67	8.18535
TG	59	7.68115
TG	64	8
GG	66	8.12404
TG	97	9.84886
GG	73	8.544
GG	75	8.66025
TT	58	7.61577
TG	53	7.28011
TG	70	8.3666
TG	142	11.9164
TG	152	12.3288
#N/A	#N/A	#N/A
TG	29	5.38516
TG	93	9.64365
TT	77	8.77496
TG	76	8.7178
TT	90	9.48683
TT	71	8.42615
GG	125	11.1803
TT	84	9.16515
TG	114	10.6771
TG	85	9.21954
GG	95	9.74679
TG	74	8.60233
GG	73	8.544
TT	72	8.48528
GG	90	9.48683
TT	74	8.60233
TG	79	8.88819
TG	51	7.14143
TG	59	7.68115
TT	66	8.12404
TG	137	11.7047
TG	102	10.0995
TG	84	9.16515
TG	71	8.42615
TG	91	9.53939
TG	109	10.4403
TG	86	9.27362
TG	79	8.88819
TT	68	8.24621
TT	83	9.11043
TT	133	11.5326
TG	117	10.8167
GG	73	8.544
TG	76	8.7178
TT	110	10.4881
GG	91	9.53939
TG	83	9.11043
TT	67	8.18535
TG	83	9.11043
GG	55	7.4162
GG	91	9.53939
TG	95	9.74679
TT	80	8.94427
TG	52	7.2111
GG	112	10.583
GG	72	8.48528
GG	75	8.66025
TT	96	9.79796
TG	111	10.5357
TG	144	12
GG	118	10.8628
TT	102	10.0995
GG	64	8
TG	115	10.7238
TT	50	7.07107
GG	90	9.48683
TT	60	7.74597
GG	93	9.64365
TG	67	8.18535
TG	71	8.42615
GG	95	9.74679
TG	92	9.59166
TT	114	10.6771
TT	76	8.7178
TT	75	8.66025
TG	82	9.05539
TG	92	9.59166
TG	77	8.77496
TG	49	7
TG	52	7.2111
TT	70	8.3666
TG	88	9.38083
TG	73	8.544
TG	152	12.3288
GG	90	9.48683
TT	104	10.198
TG	109	10.4403
TG	84	9.16515
TG	66	8.12404
TG	86	9.27362
TG	#N/A	#N/A
TG	97	9.84886
TG	#N/A	#N/A
TT	75	8.66025
GG	81	9
TT	155	12.4499
TT	66	8.12404
TG	91	9.53939
TG	86	9.27362
GG	54	7.34847
TG	66	8.12404
TG	88	9.38083
TG	57	7.54983
TT	73	8.544
TG	90	9.48683
GG	80	8.94427
TT	#N/A	#N/A
TT	100	10
TG	79	8.88819
GG	58	7.61577
TT	64	8
TT	66	8.12404
GG	67	8.18535
TG	63	7.93725
TT	65	8.06226
GG	86	9.27362
GG	103	10.1489
TG	94	9.69536
GG	87	9.32738
GG	70	8.3666
GG	58	7.61577
TG	139	11.7898
TT	127	11.2694
GG	111	10.5357
TT	64	8
GG	136	11.6619
GG	90	9.48683
TG	78	8.83176
TG	104	10.198
TG	93	9.64365
GG	80	8.94427
GG	116	10.7703
GG	90	9.48683
TG	103	10.1489
GG	125	11.1803
GG	82	9.05539
GG	87	9.32738
TG	74	8.60233
TG	59	7.68115
TG	96	9.79796
TT	82	9.05539
TG	75	8.66025
TG	77	8.77496
GG	162	12.7279
TT	112	10.583
GG	70	8.3666
TT	89	9.43398
TT	95	9.74679
TG	#N/A	#N/A
TT	71	8.42615
TG	71	8.42615
TT	108	10.3923
TG	107	10.3441
TT	66	8.12404
GG	160	12.6491
GG	72	8.48528
TT	51	7.14143
TT	68	8.24621
TG	#N/A	#N/A
GG	159	12.6095
TT	103	10.1489
TG	67	8.18535
GG	94	9.69536
GG	81	9
TT	124	11.1355
TT	109	10.4403
TG	62	7.87401
TG	78	8.83176
TT	117	10.8167
GG	66	8.12404
TT	77	8.77496
TG	84	9.16515
TT	92	9.59166
TG	75	8.66025
GG	63	7.93725
TG	79	8.88819
TG	109	10.4403
TG	109	10.4403
GG	55	7.4162
TG	67	8.18535
TT	68	8.24621
TG	29	5.38516
TT	92	9.59166
GG	102	10.0995
TG	163	12.7671
TG	134	11.5758
TG	86	9.27362
GG	70	8.3666
TG	67	8.18535
TG	85	9.21954
TG	77	8.77496
GG	89	9.43398
TG	64	8
TT	68	8.24621
TT	125	11.1803
TG	84	9.16515
TG	125	11.1803
TT	114	10.6771
GG	100	10
TG	171	13.0767
TT	60	7.74597
GG	122	11.0454
TG	#N/A	#N/A
TG	93	9.64365
TT	61	7.81025
TG	106	10.2956
TG	66	8.12404
TG	111	10.5357
TG	92	9.59166
TT	139	11.7898
GG	66	8.12404
TG	65	8.06226
GG	65	8.06226
TG	23	4.79583
TG	30	5.47723
TG	79	8.88819
GG	90	9.48683
GG	88	9.38083
TT	121	11
GG	92	9.59166
GG	119	10.9087
TG	91	9.53939
TT	73	8.544
TG	104	10.198
TG	84	9.16515
TG	85	9.21954
GG	57	7.54983
TG	81	9
TT	125	11.1803
TT	102	10.0995
TG	97	9.84886
TG	80	8.94427
TT	67	8.18535
TT	150	12.2474
TT	87	9.32738
TG	87	9.32738
TG	95	9.74679
TG	76	8.7178
TG	103	10.1489
GG	119	10.9087
GG	21	4.58258
TG	82	9.05539
TG	107	10.3441
TG	168	12.9615
TT	66	8.12404
TT	85	9.21954
TT	71	8.42615
TT	72	8.48528
GG	60	7.74597
TT	112	10.583
GG	108	10.3923
GG	144	12
GG	63	7.93725
TT	92	9.59166
GG	128	11.3137
TT	125	11.1803
TG	68	8.24621
TG	60	7.74597
TT	148	12.1655
TT	103	10.1489
GG	256	16
TT	61	7.81025
TG	82	9.05539
TT	67	8.18535
TG	117	10.8167
TT	104	10.198
TG	67	8.18535
TG	83	9.11043
TG	102	10.0995
GG	66	8.12404
TG	50	7.07107
TT	94	9.69536
TT	36	6
TG	81	9
TT	49	7
TG	107	10.3441
TG	92	9.59166
GG	85	9.21954
TT	65	8.06226
TG	72	8.48528
TT	42	6.48074
TG	90	9.48683
TG	27	5.19615
TG	#N/A	#N/A
TG	168	12.9615
GG	103	10.1489
GG	58	7.61577
GG	77	8.77496
TG	103	10.1489
GG	62	7.87401
TT	25	5
TG	35	5.91608
TG	88	9.38083
TG	88	9.38083
TG	52	7.2111
TT	77	8.77496
GG	44	6.63325
TG	72	8.48528
TT	94	9.69536
GG	87	9.32738
TG	58	7.61577
GG	52	7.2111
TG	186	13.6382
GG	69	8.30662
TG	90	9.48683
GG	125	11.1803
TG	109	10.4403
TG	59	7.68115
TT	71	8.42615
TG	89	9.43398
TT	88	9.38083
GG	119	10.9087
TG	101	10.0499
TT	171	13.0767
TG	73	8.544
TG	56	7.48331
GG	86	9.27362
TG	61	7.81025
TT	71	8.42615
TG	#N/A	#N/A
TG	70	8.3666
TT	80	8.94427
TG	53	7.28011
GG	95	9.74679
TG	105	10.247
TG	66	8.12404
TG	92	9.59166
TG	86	9.27362
GG	102	10.0995
TG	79	8.88819
TT	111	10.5357
GG	51	7.14143
TG	77	8.77496
GG	77	8.77496
GG	68	8.24621
GG	86	9.27362
TG	83	9.11043
TG	61	7.81025
TG	60	7.74597
TT	83	9.11043
TG	165	12.8452
TG	157	12.53
TT	108	10.3923
GG	135	11.619
TG	85	9.21954
TG	106	10.2956
TG	88	9.38083
GG	71	8.42615
TG	61	7.81025
GG	80	8.94427
TG	96	9.79796
TG	139	11.7898
TT	62	7.87401
TG	41	6.40312
TT	80	8.94427
TG	84	9.16515
TT	43	6.55744
TT	76	8.7178
GG	80	8.94427
TT	98	9.89949
TG	71	8.42615
TT	55	7.4162
TG	48	6.9282
TT	112	10.583
TG	90	9.48683
TT	92	9.59166
TG	82	9.05539
#N/A	106	10.2956
TG	100	10
TG	162	12.7279
TG	146	12.083
TG	78	8.83176
TT	116	10.7703
GG	86	9.27362
TG	89	9.43398
TG	88	9.38083
GG	171	13.0767
TG	136	11.6619
GG	67	8.18535
TG	92	9.59166
TG	80	8.94427
GG	83	9.11043
TG	143	11.9583
TG	91	9.53939
GG	69	8.30662
TT	51	7.14143
GG	144	12
GG	80	8.94427
TG	72	8.48528
TG	98	9.89949
TT	56	7.48331
TT	110	10.4881
GG	71	8.42615
TT	51	7.14143
GG	138	11.7473
TT	76	8.7178
TG	58	7.61577
TG	58	7.61577
TG	94	9.69536
TG	#N/A	#N/A
TG	73	8.544
TT	86	9.27362
GG	56	7.48331
TT	68	8.24621
GG	90	9.48683
TT	89	9.43398
TT	86	9.27362
TG	74	8.60233
TG	67	8.18535
GG	73	8.544
TG	117	10.8167
GG	56	7.48331
TG	91	9.53939
TT	73	8.544
TG	170	13.0384
TT	87	9.32738
GG	98	9.89949
TT	#N/A	#N/A
TG	117	10.8167
TG	122	11.0454
GG	96	9.79796
TT	83	9.11043
TT	97	9.84886
TT	60	7.74597
GG	103	10.1489
TG	105	10.247
GG	110	10.4881
TT	82	9.05539
TG	89	9.43398
GG	103	10.1489
GG	96	9.79796
TG	83	9.11043
GG	57	7.54983
TG	109	10.4403
GG	99	9.94987
TT	107	10.3441
TG	225	15
TG	99	9.94987
TG	101	10.0499
TG	175	13.2288
GG	105	10.247
TG	122	11.0454
TT	#N/A	#N/A
TG	102	10.0995
TG	61	7.81025
TG	108	10.3923
TG	91	9.53939
GG	90	9.48683
GG	98	9.89949
TG	57	7.54983
TT	95	9.74679
TG	65	8.06226
TT	145	12.0416
TG	83	9.11043
TT	83	9.11043
TG	73	8.544
TG	84	9.16515
TG	76	8.7178
GG	71	8.42615
TT	68	8.24621
GG	116	10.7703
TT	87	9.32738
TG	94	9.69536
TG	77	8.77496
GG	63	7.93725
TG	121	11
GG	76	8.7178
GG	116	10.7703
TG	90	9.48683
TG	125	11.1803
TT	95	9.74679
TT	82	9.05539
GG	91	9.53939
TG	128	11.3137
GG	141	11.8743
TG	89	9.43398
TT	141	11.8743
TG	79	8.88819
TG	60	7.74597
TG	128	11.3137
TG	91	9.53939
TT	70	8.3666
TG	122	11.0454
TG	56	7.48331
GG	57	7.54983
TG	103	10.1489
GG	83	9.11043
TG	72	8.48528
GG	65	8.06226
TG	54	7.34847
TG	25	5
TG	45	6.7082
GG	103	10.1489
TG	88	9.38083
TG	36	6
GG	124	11.1355
TG	75	8.66025
GG	129	11.3578
GG	80	8.94427
TT	57	7.54983
TG	75	8.66025
TT	149	12.2066
GG	156	12.49
GG	59	7.68115
TG	115	10.7238
TG	102	10.0995
TG	83	9.11043
TG	118	10.8628
GG	65	8.06226
TG	#N/A	#N/A
GG	128	11.3137
GG	100	10
TG	163	12.7671
TG	81	9
TG	113	10.6301
GG	94	9.69536
GG	100	10
TT	84	9.16515
TT	93	9.64365
TG	55	7.4162
GG	104	10.198
TG	73	8.544
TT	74	8.60233
TG	85	9.21954
GG	91	9.53939
TT	69	8.30662
TG	65	8.06226
TG	53	7.28011
TT	78	8.83176
TG	88	9.38083
TG	75	8.66025
TG	73	8.544
TT	112	10.583
TG	54	7.34847
TT	60	7.74597
TG	72	8.48528
TG	69	8.30662
TG	75	8.66025
TG	66	8.12404
GG	66	8.12404
TG	95	9.74679
TG	86	9.27362
GG	48	6.9282
TG	142	11.9164
TG	80	8.94427
TG	72	8.48528
TG	88	9.38083
TT	81	9
TT	93	9.64365
TT	40	6.32456
TG	64	8
TT	50	7.07107
TG	118	10.8628
GG	95	9.74679
TT	82	9.05539
GG	89	9.43398
GG	86	9.27362
TT	64	8
TT	95	9.74679
TT	100	10
TG	78	8.83176
GG	114	10.6771
TT	72	8.48528
TG	66	8.12404
GG	76	8.7178
TG	81	9
TG	111	10.5357
GG	62	7.87401
GG	116	10.7703
TG	137	11.7047
TT	83	9.11043
TG	129	11.3578
TT	75	8.66025
TG	137	11.7047
TG	106	10.2956
TT	74	8.60233
TG	176	13.2665
#N/A	52	7.2111
TG	72	8.48528
TG	99	9.94987
TG	37	6.08276
GG	114	10.6771
GG	74	8.60233
TG	96	9.79796
TG	66	8.12404
TG	92	9.59166
TG	139	11.7898
GG	#N/A	#N/A
GG	90	9.48683
GG	54	7.34847
TG	195	13.9642
TG	81	9
GG	52	7.2111
TG	66	8.12404
TT	69	8.30662
GG	91	9.53939
TT	114	10.6771
GG	91	9.53939
GG	66	8.12404
GG	96	9.79796
TG	48	6.9282
TG	150	12.2474
TT	80	8.94427
GG	113	10.6301
TG	96	9.79796
GG	80	8.94427
TG	84	9.16515
GG	59	7.68115
TT	33	5.74456
TG	110	10.4881
TG	100	10
TT	93	9.64365
TT	88	9.38083
TG	90	9.48683
TG	46	6.78233
TT	70	8.3666
TG	74	8.60233
TG	53	7.28011
TT	140	11.8322
GG	90	9.48683
TT	72	8.48528
TG	59	7.68115
TG	105	10.247
TT	67	8.18535
GG	75	8.66025
TG	118	10.8628
GG	82	9.05539
TG	63	7.93725
TG	97	9.84886
GG	84	9.16515
TT	98	9.89949
TT	72	8.48528
TG	87	9.32738
TG	63	7.93725
TG	84	9.16515
TT	60	7.74597
TT	80	8.94427
GG	54	7.34847
TT	13	3.60555
TG	86	9.27362
TG	67	8.18535
TG	69	8.30662
TG	74	8.60233
TG	77	8.77496
TG	125	11.1803
TG	164	12.8062
TG	71	8.42615
TG	113	10.6301
GG	87	9.32738
TG	60	7.74597
TT	84	9.16515
TG	99	9.94987
TT	112	10.583
GG	70	8.3666
TG	69	8.30662
TG	65	8.06226
TG	98	9.89949
TG	80	8.94427
TG	100	10
TT	76	8.7178
TG	108	10.3923
GG	106	10.2956
TG	60	7.74597
GG	61	7.81025
TG	92	9.59166
GG	85	9.21954
TG	91	9.53939
GG	100	10
GG	72	8.48528
TG	65	8.06226
TT	91	9.53939
TG	107	10.3441
TG	137	11.7047
TG	90	9.48683
TT	85	9.21954
TG	152	12.3288
GG	53	7.28011
TG	89	9.43398
TG	69	8.30662
TG	112	10.583
TT	118	10.8628
GG	58	7.61577
TT	93	9.64365
TT	125	11.1803
TT	95	9.74679
GG	93	9.64365
TG	67	8.18535
TG	81	9
TT	89	9.43398
TG	89	9.43398
TT	76	8.7178
TG	47	6.85565
TG	58	7.61577
TG	95	9.74679
TT	65	8.06226
TG	95	9.74679
TG	88	9.38083
GG	46	6.78233
TG	68	8.24621
GG	87	9.32738
TT	140	11.8322
TG	136	11.6619
TG	108	10.3923
TG	62	7.87401
TG	119	10.9087
TG	130	11.4018
GG	86	9.27362
GG	62	7.87401
TT	106	10.2956
GG	80	8.94427
TG	52	7.2111
TG	160	12.6491
TG	89	9.43398
TT	95	9.74679
TT	87	9.32738
TG	118	10.8628
TG	86	9.27362
GG	83	9.11043
TT	75	8.66025
TT	106	10.2956
GG	101	10.0499
TG	93	9.64365
TT	86	9.27362
TT	63	7.93725
TT	108	10.3923
GG	85	9.21954
TG	90	9.48683
TG	99	9.94987
GG	69	8.30662
TG	62	7.87401
TT	63	7.93725
TG	81	9
TG	68	8.24621
GG	100	10
GG	62	7.87401
TG	76	8.7178
TT	58	7.61577
TG	91	9.53939
TT	101	10.0499
GG	53	7.28011
GG	70	8.3666
GG	121	11
GG	78	8.83176
TG	40	6.32456
TG	77	8.77496
TG	57	7.54983
TG	73	8.544
TT	66	8.12404
TG	129	11.3578
TG	94	9.69536
GG	79	8.88819
TG	66	8.12404
TT	111	10.5357
TT	32	5.65685
GG	172	13.1149
TG	62	7.87401
TG	31	5.56776
TG	129	11.3578
TG	92	9.59166
TG	181	13.4536
TT	61	7.81025
TG	59	7.68115
TG	109	10.4403
GG	72	8.48528
GG	104	10.198
TT	69	8.30662
TT	87	9.32738
TG	133	11.5326
TT	#N/A	#N/A
GG	119	10.9087
GG	74	8.60233
TT	56	7.48331
TT	143	11.9583
GG	106	10.2956
TT	178	13.3417
TG	76	8.7178
TG	115	10.7238
TG	72	8.48528
TG	106	10.2956
TG	58	7.61577
GG	81	9
TT	19	4.3589
TT	76	8.7178
TT	99	9.94987
GG	106	10.2956
TG	105	10.247
TT	84	9.16515
TG	69	8.30662
TG	54	7.34847
TG	32	5.65685
GG	77	8.77496
TT	143	11.9583
TG	131	11.4455
TG	14	3.74166
TG	115	10.7238
TT	84	9.16515
TG	51	7.14143
TT	71	8.42615
TT	64	8
TG	95	9.74679
TT	68	8.24621
GG	103	10.1489
GG	110	10.4881
TG	77	8.77496
GG	84	9.16515
TG	104	10.198
TG	87	9.32738
GG	75	8.66025
GG	61	7.81025
TT	59	7.68115
TG	80	8.94427
TT	102	10.0995
TG	84	9.16515
TT	85	9.21954
TG	111	10.5357
GG	#N/A	#N/A
GG	84	9.16515
TG	79	8.88819
GG	89	9.43398
TG	65	8.06226
GG	85	9.21954
TG	62	7.87401
TG	77	8.77496
TT	90	9.48683
TG	104	10.198
GG	92	9.59166
TG	76	8.7178
TT	65	8.06226
GG	132	11.4891
GG	135	11.619
TG	117	10.8167
GG	78	8.83176
TT	93	9.64365
GG	41	6.40312
TG	51	7.14143
TG	58	7.61577
TG	83	9.11043
GG	59	7.68115
TG	56	7.48331
GG	48	6.9282
TG	106	10.2956
TG	107	10.3441
TG	89	9.43398
TG	106	10.2956
TT	111	10.5357
TG	20	4.47214
TT	141	11.8743
TG	51	7.14143
TT	113	10.6301
TT	85	9.21954
TG	112	10.583
TT	83	9.11043
TG	160	12.6491
TG	54	7.34847
TG	122	11.0454
TT	91	9.53939
TT	79	8.88819
TG	92	9.59166
TT	73	8.544
TG	105	10.247
TG	128	11.3137
TG	108	10.3923
GG	89	9.43398
TG	68	8.24621
TG	#N/A	#N/A
TG	98	9.89949
TT	63	7.93725
TG	92	9.59166
TT	140	11.8322
TG	70	8.3666
TG	81	9
TT	70	8.3666
TG	50	7.07107
GG	96	9.79796
TG	68	8.24621
TG	78	8.83176
TG	99	9.94987
TG	126	11.225
TT	90	9.48683
GG	79	8.88819
GG	108	10.3923
TG	77	8.77496
TT	67	8.18535
TG	110	10.4881
GG	79	8.88819
GG	59	7.68115
TG	68	8.24621
TG	87	9.32738
TG	88	9.38083
GG	88	9.38083
TT	70	8.3666
TG	104	10.198
TG	105	10.247
TG	88	9.38083
TT	97	9.84886
GG	80	8.94427
GG	#N/A	#N/A
TT	88	9.38083
TG	81	9
TT	111	10.5357
GG	79	8.88819
TT	80	8.94427
TG	71	8.42615
TG	139	11.7898
TG	51	7.14143
TT	49	7
TT	47	6.85565
TG	93	9.64365
TG	42	6.48074
TG	108	10.3923
TG	199	14.1067
TT	48	6.9282
TG	58	7.61577
GG	141	11.8743
TT	170	13.0384
TT	82	9.05539
TG	58	7.61577
TG	87	9.32738
TT	110	10.4881
TT	121	11
GG	80	8.94427
GG	81	9
TG	85	9.21954
TG	105	10.247
TT	80	8.94427
GG	58	7.61577
GG	92	9.59166
TG	37	6.08276
GG	92	9.59166
GG	33	5.74456
GG	127	11.2694
GG	89	9.43398
TG	70	8.3666
TT	29	5.38516
TT	87	9.32738
TT	56	7.48331
GG	94	9.69536
TT	55	7.4162
TT	64	8
TG	120	10.9545
TG	93	9.64365
TG	86	9.27362
TT	121	11
TT	129	11.3578
GG	164	12.8062
GG	43	6.55744
TG	84	9.16515
GG	138	11.7473
TG	72	8.48528
GG	70	8.3666
GG	69	8.30662
TT	84	9.16515
TG	144	12
GG	66	8.12404
TT	63	7.93725
GG	46	6.78233
TG	90	9.48683
TT	76	8.7178
TG	90	9.48683
TG	6	2.44949
TT	85	9.21954
GG	68	8.24621
TT	79	8.88819
TG	98	9.89949
TT	78	8.83176
GG	94	9.69536
TG	101	10.0499
GG	186	13.6382
TT	130	11.4018
TG	59	7.68115
TG	92	9.59166
TT	89	9.43398
TG	111	10.5357
GG	89	9.43398
#N/A	72	8.48528
TG	65	8.06226
TG	107	10.3441
TG	113	10.6301
TG	127	11.2694
TT	119	10.9087
TG	79	8.88819
GG	182	13.4907
TG	98	9.89949
TG	54	7.34847
TG	64	8

[truncated: 10 more sheets: Testosterone_Estradiol ratio, SHBG, Volume, Concentration, Total spermcount, Morphologically normal, Motility AB, Testis size orchidometer, Testis size ultrasound, Age at testis enlargement]
