# Supplementary material for: Polymorphisms in JMJD1C are associated with pubertal onset in boys and reproductive function in men
Source: Sci Rep. 2017 Dec 8;7:17242. doi: 10.1038/s41598-017-17575-9 (PMC5722903; doi:10.1038/s41598-017-17575-9)
Supplement: Supplementary file 3 — Supplementary file 2 [file 41598_2017_17575_MOESM3_ESM.xlsx]

## Sheet: FSH
rs10822184	FSH	FSH_log
TT	3.03	1.10856
CC	6.65	1.89462
CC	1.92	0.652325
TT	3.34	1.20597
CT	1.67	0.512824
CC	1.28	0.24686
TT	1.78	0.576613
CT	1.67	0.512824
TT	2.05	0.71784
CT	#N/A	#N/A
CT	4.46	1.49515
CT	1.05	0.0487902
CT	2.43	0.887891
TT	1.52	0.41871
CT	2.5	0.916291
TT	1.26	0.231112
CT	1.73	0.548121
TT	0.92	-0.0833816
TT	1.68	0.518794
CC	2.92	1.07158
CT	1.32	0.277632
CC	2.46	0.900161
TT	1.69	0.524729
CC	#N/A	#N/A
CC	2.19	0.783902
TT	6.46	1.86563
CC	2.84	1.0438
CT	2.76	1.01523
TT	1.87	0.625938
CT	4.66	1.53902
TT	1.82	0.598837
CC	1.48	0.392042
CC	0.98	-0.0202027
CC	4.72	1.55181
TT	4.27	1.45161
CT	5.67	1.73519
CT	1.06	0.0582689
CC	5.44	1.69378
TT	2.91	1.06815
CC	2.95	1.08181
TT	4.66	1.53902
CC	5.43	1.69194
TT	6.75	1.90954
CC	2.28	0.824175
TT	1.78	0.576613
CT	5.02	1.61343
TT	2.33	0.845868
CC	1.52	0.41871
CT	3.36	1.21194
CT	1.8	0.587787
CT	3.17	1.15373
TT	2.42	0.883768
CT	5.68	1.73695
TT	1.12	0.113329
CT	1.26	0.231112
CT	#N/A	#N/A
CT	0.68	-0.385662
CT	8.11	2.0931
CC	4.93	1.59534
CT	3.28	1.18784
CT	4.34	1.46787
TT	0.9	-0.105361
TT	2.25	0.81093
CC	4.91	1.59127
CC	1.36	0.307485
CT	5.87	1.76985
CC	0.81	-0.210721
CC	1.82	0.598837
CT	3.89	1.35841
CT	2.2	0.788457
TT	2.06	0.722706
CT	2.1	0.741937
CC	2.01	0.698135
TT	2.61	0.95935
CC	3.68	1.30291
CT	4.17	1.42792
CC	3.58	1.27536
TT	0.43	-0.84397
CT	5.24	1.65632
CT	4.35	1.47018
CC	1.93	0.65752
CT	1.11	0.10436
CC	8.25	2.11021
CT	1.74	0.553885
CC	6.34	1.84688
CT	1.87	0.625938
CC	0.92	-0.0833816
CC	#N/A	#N/A
CT	5.01	1.61144
CT	5.81	1.75958
TT	1.74	0.553885
TT	3.91	1.36354
CT	3.42	1.22964
CT	0.8	-0.223144
CT	3.44	1.23547
CC	4.69	1.54543
TT	#N/A	#N/A
CC	5.64	1.72988
CT	1.25	0.223144
TT	3.65	1.29473
CT	2.79	1.02604
TT	3.74	1.31909
CT	#N/A	#N/A
CC	1.12	0.113329
CC	2.42	0.883768
CT	6.56	1.88099
CC	2.41	0.879627
TT	4.79	1.56653
CT	3.18	1.15688
CC	5.57	1.7174
CT	4.55	1.51513
TT	2.79	1.02604
CT	1.5	0.405465
TT	1.65	0.500775
TT	4.48	1.49962
CC	3.57	1.27257
CC	2.55	0.936093
CT	5.82	1.7613
CC	2.9	1.06471
TT	4.82	1.57277
CT	1.93	0.65752
CC	8.01	2.08069
CT	3.23	1.17248
CT	4.04	1.39624
CC	0.59	-0.527633
TT	3.18	1.15688
CC	0.91	-0.0943107
TT	4.76	1.56025
TT	1.36	0.307485
CT	5.88	1.77156
CT	7.79	2.05284
CT	2.3	0.832909
CT	2.48	0.908259
CT	2.5	0.916291
CT	6.58	1.88403
CC	5.37	1.68083
CC	7	1.94591
CT	3.31	1.19695
CT	2.58	0.947789
CT	3.26	1.18173
TT	2.43	0.887891
CT	4.04	1.39624
CT	0.94	-0.0618754
CT	3.01	1.10194
CC	3.05	1.11514
CT	1.7	0.530628
CC	3.68	1.30291
CT	3.42	1.22964
CC	4.69	1.54543
TT	3.13	1.14103
CC	2.19	0.783902
CT	1.88	0.631272
TT	1.11	0.10436
TT	2.09	0.737164
CC	3.99	1.38379
CT	2.77	1.01885
CT	4.51	1.5063
CC	3.69	1.30563
TT	3.15	1.1474
TT	1.88	0.631272
CT	1.87	0.625938
TT	2.04	0.71295
CT	2.44	0.891998
CT	2.68	0.985817
CT	1.37	0.314811
CC	1.28	0.24686
CC	7.55	2.02155
CT	2.87	1.05431
CT	2.62	0.963174
TT	3.72	1.31372
CT	1.58	0.457425
CT	#N/A	#N/A
TT	3.34	1.20597
TT	2.03	0.708036
CT	1.48	0.392042
CT	1.08	0.076961
CT	4.18	1.43031
CC	1.01	0.00995033
CT	2.47	0.904218
TT	1.02	0.0198026
CT	7.22	1.97685
CT	1.65	0.500775
CC	0.84	-0.174353
CT	4.9	1.58924
CT	2.29	0.828552
CC	6.55	1.87947
CC	2.13	0.756122
CC	0.86	-0.150823
CT	2.17	0.774727
CC	2.63	0.966984
TT	3.5	1.25276
CT	2.14	0.760806
CT	2.45	0.896088
TT	1.5	0.405465
CT	2.54	0.932164
#N/A	2.48	0.908259
CC	1.81	0.593327
CC	5.24	1.65632
CC	4.9	1.58924
CT	1.96	0.672944
TT	1.56	0.444686
TT	2.68	0.985817
CT	1.95	0.667829
#N/A	3.03	1.10856
CC	2.71	0.996949
CC	6.11	1.80993
TT	1.43	0.357674
CC	1.28	0.24686
TT	2.27	0.81978
CT	3.97	1.37877
TT	2.82	1.03674
CT	2.73	1.0043
CT	1.41	0.34359
CT	6.19	1.82294
CC	2.79	1.02604
CT	4.82	1.57277
CC	3.72	1.31372
CT	2.28	0.824175
TT	4.05	1.39872
TT	2.77	1.01885
TT	5.71	1.74222
CT	2.2	0.788457
CT	2.44	0.891998
TT	3.51	1.25562
TT	1.75	0.559616
CT	2.96	1.08519
CT	2.09	0.737164
CT	3.04	1.11186
CT	2.23	0.802002
TT	3.35	1.20896
CT	1.7	0.530628
CC	4.59	1.52388
CC	5.92	1.77834
CT	1.82	0.598837
CT	3.43	1.23256
CC	3.68	1.30291
TT	3.75	1.32176
CT	2.21	0.792993
CC	2.93	1.075
CT	2.35	0.854415
TT	1.51	0.41211
CT	2.23	0.802002
CT	3.19	1.16002
TT	1.97	0.678034
CT	3.66	1.29746
TT	11.6	2.45101
CT	6.12	1.81156
CT	2.98	1.09192
TT	2.42	0.883768
TT	3.09	1.12817
CC	4.19	1.4327
TT	#N/A	#N/A
TT	6.01	1.79342
CC	3.3	1.19392
CT	5.13	1.63511
CT	1.68	0.518794
CC	4.77	1.56235
CT	3.47	1.24415
CT	1.9	0.641854
CT	3.02	1.10526
TT	3.08	1.12493
TT	3.06	1.11841
TT	2.03	0.708036
CC	2.12	0.751416
CT	4.48	1.49962
CT	1.01	0.00995033
TT	3.76	1.32442
CT	3.1	1.1314
CT	3.21	1.16627
TT	4.39	1.47933
CT	4.78	1.56444
CC	0.81	-0.210721
CC	3.34	1.20597
TT	0.96	-0.040822
CT	7.29	1.9865
TT	0.54	-0.616186
CT	5.88	1.77156
CC	1.38	0.322083
CT	3.06	1.11841
CC	2.01	0.698135
CT	1.51	0.41211
CC	2.66	0.978326
TT	1.08	0.076961
CT	2.39	0.871293
TT	2.83	1.04028
CT	3.58	1.27536
TT	1.12	0.113329
CC	4.62	1.53039
CC	2.25	0.81093
CT	1.42	0.350657
CC	#N/A	#N/A
CC	1.3	0.262364
TT	0.64	-0.446287
CT	3.88	1.35584
CT	3.33	1.20297
CC	2.44	0.891998
CT	1.46	0.378436
CC	2.86	1.05082
TT	2.69	0.989541
TT	3.21	1.16627
CC	1.58	0.457425
TT	2.27	0.81978
TT	1.75	0.559616
CT	5.4	1.6864
CT	5.87	1.76985
TT	1.95	0.667829
CC	2.15	0.765468
CC	3.69	1.30563
TT	4.31	1.46094
TT	1.91	0.647103
CT	4.4	1.4816
CT	0.89	-0.116534
CT	2.81	1.03318
TT	3.4	1.22378
CC	1.37	0.314811
CT	1.36	0.307485
CC	1.92	0.652325
CC	2.62	0.963174
CT	3.15	1.1474
CT	3.18	1.15688
CT	1.78	0.576613
CC	3.35	1.20896
TT	1.32	0.277632
CC	3.99	1.38379
TT	3.4	1.22378
TT	2.98	1.09192
TT	3.11	1.13462
CT	3.77	1.32708
CT	2.61	0.95935
CC	5.68	1.73695
CT	2.16	0.770108
CC	6.87	1.92716
CT	3.69	1.30563
CC	2.11	0.746688
CT	2.78	1.02245
CT	1.6	0.470004
CT	2.65	0.97456
CT	1.58	0.457425
CC	4.65	1.53687
CT	4.35	1.47018
CT	#N/A	#N/A
CT	2.23	0.802002
CT	2.84	1.0438
TT	3.15	1.1474
CT	2.97	1.08856
CT	2.35	0.854415
CT	3.22	1.16938
TT	0.7	-0.356675
CT	1.83	0.604316
TT	0.77	-0.261365
CT	3.8	1.335
CT	2.95	1.08181
CT	4.92	1.59331
CT	1.45	0.371564
CT	2.65	0.97456
TT	3.87	1.35325
CC	8.52	2.14242
CT	5.61	1.72455
CC	1.39	0.329304
CC	3.34	1.20597
CT	4.22	1.43984
CC	2.23	0.802002
TT	1.84	0.609766
TT	3.8	1.335
CC	4.99	1.60744
TT	3.2	1.16315
CC	0.84	-0.174353
CT	1.95	0.667829
CT	4.36	1.47247
CT	2.56	0.940007
CT	3.07	1.12168
CC	9.14	2.21266
TT	1.54	0.431782
CC	2.54	0.932164
TT	1.93	0.65752
TT	2.97	1.08856
CT	0.93	-0.0725707
CT	2.04	0.71295
TT	1.87	0.625938
TT	1.49	0.398776
TT	2.9	1.06471
CT	5.39	1.68455
CT	1.73	0.548121
CT	1.75	0.559616
CT	1.33	0.285179
CT	3.54	1.26413
CT	3.54	1.26413
CC	1.74	0.553885
CT	2.84	1.0438
CC	3.73	1.31641
CC	2.06	0.722706
CT	1.05	0.0487902
CT	0.77	-0.261365
CC	2.02	0.703098
CT	1.39	0.329304
CT	1.55	0.438255
TT	2.09	0.737164
CT	3.86	1.35067
CC	4.2	1.43508
CT	4.6	1.52606
CT	2.82	1.03674
TT	2.85	1.04732
CC	1.86	0.620576
CT	1.68	0.518794
TT	3.17	1.15373
CT	6.79	1.91545
TT	1.78	0.576613
CT	2.64	0.970779
CT	3.14	1.14422
CC	6	1.79176
CT	2.13	0.756122
CC	1.66	0.506818
CC	3.94	1.37118
CC	1.63	0.48858
CT	4.01	1.38879
CC	1.42	0.350657
CT	3.28	1.18784
CC	1.85	0.615186
CT	3.03	1.10856
CC	3.07	1.12168
CT	1.77	0.57098
CC	2.4	0.875469
CC	1.73	0.548121
CC	7.68	2.03862
CC	2.76	1.01523
CC	12.2	2.50144
TT	2.74	1.00796
CC	5.22	1.6525
CT	3.14	1.14422
CC	2.5	0.916291
CT	2.87	1.05431
CC	3.47	1.24415
CC	3.11	1.13462
CT	1.02	0.0198026
CC	3.08	1.12493
TT	1.7	0.530628
CT	3.58	1.27536
CT	0.55	-0.597837
TT	1.44	0.364643
CT	#N/A	#N/A
CC	1.47	0.385262
CC	1.13	0.122218
CT	2.23	0.802002
CT	2.55	0.936093
CT	0.74	-0.301105
CT	2.72	1.00063
CT	4.16	1.42552
CT	2.53	0.928219
CT	2.12	0.751416
CC	1.54	0.431782
TT	3.6	1.28093
CT	1.81	0.593327
CT	1.7	0.530628
CT	7.35	1.9947
CT	1.59	0.463734
CT	2.91	1.06815
CT	1.8	0.587787
CT	3.41	1.22671
CC	4.48	1.49962
CC	1.12	0.113329
CC	2.5	0.916291
CT	1.56	0.444686
CC	1.41	0.34359
CT	3.81	1.33763
CT	3.4	1.22378
TT	3.62	1.28647
TT	4.12	1.41585
CT	2.66	0.978326
#N/A	2.88	1.05779
CT	2.92	1.07158
CT	3.27	1.18479
CT	2.11	0.746688
CT	#N/A	#N/A
CT	1.83	0.604316
CC	2.55	0.936093
TT	2.99	1.09527
TT	2.94	1.07841
CT	5.04	1.61741
CT	2.67	0.982078
TT	1.72	0.542324
CC	1.63	0.48858
CT	1.63	0.48858
CC	1.59	0.463734
CT	1.93	0.65752
CT	#N/A	#N/A
CC	8.33	2.11986
TT	2.96	1.08519
CT	2.23	0.802002
CT	6.32	1.84372
CT	2.29	0.828552
CT	3.27	1.18479
CT	2.2	0.788457
CC	7.79	2.05284
CT	1.8	0.587787
TT	4.29	1.45629
CC	6.78	1.91398
CT	6.15	1.81645
CT	3.18	1.15688
CC	2.8	1.02962
CC	2.24	0.806476
TT	2	0.693147
CT	1.09	0.0861777
CT	1.07	0.0676586
CT	6.1	1.80829
CT	2.09	0.737164
CT	2.85	1.04732
CT	4.2	1.43508
CC	4.19	1.4327
CC	4.92	1.59331
CC	2.51	0.920283
CT	1.79	0.582216
CT	2.92	1.07158
CT	12.4	2.5177
TT	2.61	0.95935
CT	4.77	1.56235
TT	5.13	1.63511
TT	2.5	0.916291
CC	2.71	0.996949
TT	3.8	1.335
CT	1.27	0.239017
CC	3.9	1.36098
CC	8.04	2.08443
CC	2.83	1.04028
CT	1.91	0.647103
CC	0.67	-0.400478
CT	1.78	0.576613
TT	2.56	0.940007
CC	2	0.693147
CT	2.09	0.737164
CT	3.46	1.24127
CT	13.8	2.62467
CT	5.26	1.66013
CT	1.09	0.0861777
CC	1.33	0.285179
CC	2.95	1.08181
CT	1.92	0.652325
CT	1.56	0.444686
CT	4.08	1.4061
TT	0.97	-0.0304592
CT	2.64	0.970779
CT	1.12	0.113329
CT	9.82	2.28442
TT	1.57	0.451076
CT	3.02	1.10526
CT	4.69	1.54543
CT	1.46	0.378436
CT	1.86	0.620576
CC	7.25	1.981
CC	3.82	1.34025
CT	1.52	0.41871
CC	1.55	0.438255
CT	4.25	1.44692
CC	4.5	1.50408
CT	3.04	1.11186
CT	2.75	1.0116
CC	3.71	1.31103
CT	1.72	0.542324
CT	2.28	0.824175
CC	5.65	1.73166
CC	3.07	1.12168
TT	1.8	0.587787
CT	2	0.693147
CC	6.15	1.81645
TT	2.17	0.774727
CT	2.33	0.845868
TT	2.01	0.698135
TT	2.67	0.982078
TT	4.87	1.58309
CC	1.9	0.641854
CT	1.31	0.270027
TT	1.17	0.157004
CC	5.35	1.6771
CT	6.66	1.89612
CC	5.51	1.70656
CC	1.69	0.524729
CC	3.25	1.17865
TT	1.93	0.65752
CT	2.5	0.916291
TT	6.73	1.90658
CT	5.74	1.74746
CC	1.31	0.270027
TT	2.28	0.824175
TT	3.03	1.10856
CT	1.78	0.576613
CC	0.61	-0.494296
CT	4.26	1.44927
CC	3.03	1.10856
TT	2.2	0.788457
TT	3.18	1.15688
CT	14.5	2.67415
TT	3.8	1.335
TT	1.52	0.41871
CC	1.95	0.667829
CT	6.68	1.89912
TT	2.93	1.075
TT	5.68	1.73695
CT	13.3	2.58776
CT	1.55	0.438255
TT	6.02	1.79509
TT	1.4	0.336472
CC	1.34	0.29267
CC	1.86	0.620576
TT	2.95	1.08181
TT	3.33	1.20297
CT	1.41	0.34359
CC	3.46	1.24127
CC	1.25	0.223144
CC	6.55	1.87947
TT	4.57	1.51951
CC	4.04	1.39624
CT	4.8	1.56862
CT	1.75	0.559616
CT	2.26	0.815365
CT	2.45	0.896088
CC	7.24	1.97962
CT	3.3	1.19392
CC	1.81	0.593327
CC	3.22	1.16938
CT	3.55	1.26695
CT	1.75	0.559616
CC	4.32	1.46326
CT	1.18	0.165514
CT	1.01	0.00995033
CC	4.17	1.42792
CC	1.44	0.364643
CC	4.65	1.53687
CT	3.31	1.19695
CC	7.33	1.99198
CT	2.84	1.0438
CC	1.89	0.636577
CC	3.79	1.33237
CT	1.79	0.582216
CC	2.01	0.698135
CT	2.46	0.900161
TT	2.2	0.788457
CT	1.91	0.647103
TT	2.08	0.732368
CC	1.99	0.688135
CT	3.04	1.11186
TT	4.13	1.41828
CT	4.2	1.43508
CC	1.13	0.122218
CT	2.01	0.698135
CT	6.42	1.85942
CT	1.86	0.620576
CT	1.72	0.542324
CC	3.14	1.14422
CC	8.44	2.13298
CC	2.3	0.832909
TT	1.88	0.631272
CT	3.05	1.11514
CT	2.99	1.09527
CC	3.08	1.12493
CT	2.41	0.879627
CC	1.45	0.371564
TT	1.65	0.500775
TT	1.44	0.364643
CC	3.98	1.38128
CT	3.16	1.15057
TT	3.34	1.20597
CC	1.93	0.65752
TT	0.93	-0.0725707
CT	0.91	-0.0943107
TT	6.1	1.80829
CT	4.67	1.54116
CT	1.38	0.322083
CC	1.88	0.631272
CC	1.12	0.113329
CT	2.45	0.896088
CT	1.76	0.565314
TT	3.2	1.16315
TT	7.86	2.06179
CT	2.04	0.71295
CT	3.87	1.35325
CT	3.58	1.27536
CT	2.64	0.970779
CT	5.01	1.61144
CC	3.95	1.37372
CT	3.01	1.10194
CT	#N/A	#N/A
TT	1.89	0.636577
TT	3.02	1.10526
CT	3.46	1.24127
CT	2.13	0.756122
CT	1.84	0.609766
CT	0.8	-0.223144
CT	3.27	1.18479
CC	3.78	1.32972
TT	1.57	0.451076
CT	4.86	1.58104
TT	1.49	0.398776
TT	2.54	0.932164
CT	2.59	0.951658
CT	2.36	0.858662
CT	1.91	0.647103
CC	2.37	0.86289
CT	2.49	0.912283
CT	1.76	0.565314
TT	2.97	1.08856
CC	4.71	1.54969
CT	1.93	0.65752
CT	2.28	0.824175
CT	#N/A	#N/A
CT	1.66	0.506818
TT	2.96	1.08519
TT	4.46	1.49515
CT	3.74	1.31909
CT	7.92	2.06939
TT	4.05	1.39872
CT	0.88	-0.127833
CC	2.62	0.963174
TT	5.8	1.75786
CT	4.09	1.40854
CC	3.22	1.16938
TT	4.63	1.53256
CT	3.23	1.17248
TT	1.85	0.615186
CC	2.36	0.858662
CT	4.11	1.41342
CT	2.65	0.97456
#N/A	1.76	0.565314
CT	4.96	1.60141
CC	2.2	0.788457
CC	1.18	0.165514
TT	1.95	0.667829
TT	#N/A	#N/A
CC	3.06	1.11841
TT	4.62	1.53039
TT	2.19	0.783902
CC	1.81	0.593327
TT	8.08	2.08939
TT	1.5	0.405465
CT	2.45	0.896088
CT	5.16	1.64094
CT	2.38	0.8671
TT	0.62	-0.478036
CC	4.15	1.42311
CT	2.05	0.71784
CT	8.79	2.17361
CT	7.22	1.97685
CT	0.97	-0.0304592
CT	4.71	1.54969
CC	3.81	1.33763
CC	5.25	1.65823
CC	6.98	1.94305
CT	1.41	0.34359
CC	3.73	1.31641
CC	3.23	1.17248
CT	2.07	0.727549
TT	1.44	0.364643
CT	1.45	0.371564
CT	6.76	1.91102
CT	1.18	0.165514
CC	3.76	1.32442
CT	4.53	1.51072
TT	2.72	1.00063
CC	4.29	1.45629
CT	3.01	1.10194
CC	1.64	0.494696
CT	1.46	0.378436
TT	2.55	0.936093
CT	1.26	0.231112
CT	2.52	0.924259
CT	3.51	1.25562
CT	2.48	0.908259
CT	4.59	1.52388
TT	#N/A	#N/A
CT	0.81	-0.210721
CC	5.6	1.72277
CT	4.64	1.53471
TT	2.47	0.904218
CT	4.9	1.58924
CT	2.92	1.07158
CT	1.62	0.482426
CC	2.44	0.891998
CT	1.31	0.270027
TT	5.72	1.74397
CC	1.95	0.667829
TT	1.13	0.122218
CT	1.73	0.548121
CC	4.88	1.58515
CT	1.24	0.215111
TT	2.53	0.928219
CT	1.17	0.157004
CC	6.16	1.81808
TT	6.85	1.92425
CT	2.85	1.04732
CT	3.46	1.24127
CC	1.95	0.667829
CC	1.19	0.173953
CC	1.04	0.0392207
CT	2.61	0.95935
CC	7.44	2.00687
CT	5.22	1.6525
CT	3.52	1.25846
CC	5.74	1.74746
CT	2.09	0.737164
CC	7.68	2.03862
CC	4.08	1.4061
CC	4.64	1.53471
CT	2.27	0.81978
CT	2.25	0.81093
CT	2.34	0.850151
CT	6.27	1.83578
CT	2.9	1.06471
TT	4.88	1.58515
TT	2.92	1.07158
CT	3	1.09861
CC	2.29	0.828552
CT	1.86	0.620576
CC	5.83	1.76302
CT	3.2	1.16315
CC	1.81	0.593327
TT	2.76	1.01523
CT	0.87	-0.139262
CT	1.72	0.542324
CT	1.48	0.392042
CC	5.54	1.71199
TT	3.08	1.12493
TT	1.41	0.34359
CT	3.16	1.15057
CT	6.93	1.93586
CC	1.65	0.500775
TT	2.14	0.760806
CT	1.78	0.576613
CT	3.49	1.2499
TT	2	0.693147
CT	2.27	0.81978
CT	5.52	1.70838
CT	2.55	0.936093
CC	2.63	0.966984
TT	1.47	0.385262
TT	1.64	0.494696
CT	6.07	1.80336
CT	2.64	0.970779
CC	2.72	1.00063
CC	3.94	1.37118
CT	1.33	0.285179
CT	2.86	1.05082
CT	2.24	0.806476
TT	2.69	0.989541
TT	2.05	0.71784
CT	2.21	0.792993
CT	2.06	0.722706
CT	5.71	1.74222
CT	4.19	1.4327
TT	2.3	0.832909
TT	2.71	0.996949
CT	2.03	0.708036
CT	0.47	-0.755023
CT	3.6	1.28093
CT	1.32	0.277632
CT	1.96	0.672944
#N/A	3.42	1.22964
CT	3.87	1.35325
CC	2.14	0.760806
CT	2.57	0.943906
CC	4.36	1.47247
CT	3.61	1.28371
TT	3.48	1.24703
TT	1.84	0.609766
CC	4.31	1.46094
CC	0.87	-0.139262
CT	1.33	0.285179
CT	3.38	1.21788
CC	2.26	0.815365
CC	4.36	1.47247
CC	6.68	1.89912
CC	2.69	0.989541
CC	6.76	1.91102
CT	3.99	1.38379
CC	4.65	1.53687
CT	1.76	0.565314
CT	1.4	0.336472
CC	1.93	0.65752
CT	1.31	0.270027
TT	3.32	1.19996
CT	1.36	0.307485
TT	2.3	0.832909
TT	1.53	0.425268
CT	3	1.09861
TT	1.58	0.457425
CT	1.32	0.277632
CC	4.14	1.4207
CT	2.36	0.858662
CT	2.22	0.797507
CC	3.52	1.25846
CT	2.02	0.703098
CT	2.37	0.86289
CT	3.11	1.13462
CC	2.48	0.908259
CT	3.49	1.2499
TT	5.65	1.73166
TT	3.73	1.31641
CT	1.28	0.24686
CC	6.55	1.87947
CT	2.17	0.774727
TT	3.7	1.30833
CT	4.34	1.46787
CC	3.54	1.26413
CC	4.87	1.58309
CT	2.76	1.01523
CC	4.03	1.39377
CT	3.27	1.18479
CT	0.77	-0.261365
CT	3.21	1.16627
CT	3.54	1.26413
CT	3.08	1.12493
CT	1.1	0.0953102
CT	2.66	0.978326
CT	3.16	1.15057
CT	2.79	1.02604
CT	1.06	0.0582689
CC	2.01	0.698135
TT	1.16	0.14842
CC	2.11	0.746688
CC	2.83	1.04028
TT	4.36	1.47247
CT	4.8	1.56862
CC	3.23	1.17248
TT	3.83	1.34286
CC	8.25	2.11021
CT	2.33	0.845868
TT	1.56	0.444686
CC	1.1	0.0953102
CT	2.38	0.8671
CT	0.94	-0.0618754
TT	1.8	0.587787
CC	2.42	0.883768
CT	2.32	0.841567
CC	1.98	0.683097
CT	2.38	0.8671
CT	1.32	0.277632
TT	2.19	0.783902
CT	5.1	1.62924
CT	2.81	1.03318
CC	1.38	0.322083
CC	3.59	1.27815
TT	1.64	0.494696
CT	2.58	0.947789
CC	4.91	1.59127
CC	4.76	1.56025
TT	1.2	0.182322
CC	3.14	1.14422
CT	1.31	0.270027
CT	2.52	0.924259
TT	1.94	0.662688
TT	3.74	1.31909
CT	2.71	0.996949
CC	1.58	0.457425
TT	1.01	0.00995033
CT	0.74	-0.301105
CT	1.44	0.364643
CT	1.54	0.431782
CT	1.61	0.476234
CT	1.07	0.0676586
CC	6.11	1.80993
CT	1.81	0.593327
TT	5.27	1.66203
CT	1.84	0.609766
CT	5.53	1.71019
CC	2.28	0.824175
TT	2.57	0.943906
CT	2.17	0.774727
TT	1.89	0.636577
CT	3.37	1.21491
TT	1.74	0.553885
TT	2.46	0.900161
TT	3.63	1.28923
CT	1.65	0.500775
CT	5.9	1.77495
CT	2.81	1.03318
CT	4.75	1.55814
CC	2.42	0.883768
CT	2.85	1.04732
CT	16.5	2.80336
CC	1.92	0.652325
TT	4.13	1.41828
TT	#N/A	#N/A
CT	2.3	0.832909
CT	#N/A	#N/A
CT	2.4	0.875469
TT	1.23	0.207014
CT	4.49	1.50185
CT	4.88	1.58515
CT	4.98	1.60543
CT	2.56	0.940007
CC	1.53	0.425268
TT	3.53	1.2613
CC	4.69	1.54543
CT	2.51	0.920283
CT	8.3	2.11626
TT	4.72	1.55181
CT	2.91	1.06815
TT	6.97	1.94162
CT	4.26	1.44927
CT	1.7	0.530628
CC	1.87	0.625938
TT	3.2	1.16315
CT	2.81	1.03318
CC	5.04	1.61741
CC	1.31	0.270027
TT	1.07	0.0676586
CT	1.39	0.329304
CC	3.02	1.10526
CC	2.64	0.970779
TT	2.37	0.86289
CC	1.92	0.652325
CT	5.07	1.62334
CT	4.22	1.43984
TT	4.47	1.49739
CT	1.34	0.29267
CC	3.56	1.26976
CT	4.17	1.42792
TT	2.49	0.912283
CT	5.09	1.62728
CT	3.69	1.30563
CC	1.76	0.565314
TT	#N/A	#N/A
TT	3.79	1.33237
TT	2.06	0.722706
TT	3.04	1.11186
CT	2.46	0.900161
TT	2.14	0.760806
CC	5.02	1.61343
CT	3.45	1.23837
CC	4.25	1.44692

## Sheet: Inhibin B
rs10822184	Inhibin_B	InhibinB_sqrt
CT	68	8.24621
CT	154	12.4097
CC	298	17.2627
CT	135	11.619
CT	92	9.59166
CT	188	13.7113
CT	267	16.3401
TT	163	12.7671
CT	96	9.79796
CT	162	12.7279
CT	155	12.4499
CT	261	16.1555
TT	221	14.8661
CT	319	17.8606
CT	214	14.6287
CC	374	19.3391
TT	167	12.9228
CT	93	9.64365
CT	223	14.9332
CT	183	13.5277
CT	217	14.7309
CT	111	10.5357
CC	163	12.7671
TT	422	20.5426
CT	111	10.5357
CT	200	14.1421
CT	92	9.59166
CT	151	12.2882
CT	193	13.8924
CC	97	9.84886
CT	163	12.7671
CT	155	12.4499
TT	60	7.74597
CT	191	13.8203
CT	#N/A	#N/A
CT	140	11.8322
CC	#N/A	#N/A
CT	155	12.4499
CT	112	10.583
CT	161	12.6886
CC	175	13.2288
TT	241	15.5242
CT	379	19.4679
CC	220	14.8324
CC	83	9.11043
CC	288	16.9706
CT	132	11.4891
CT	198	14.0712
CT	57	7.54983
CC	142	11.9164
CT	205	14.3178
TT	239	15.4596
CT	159	12.6095
CT	263	16.2173
CT	146	12.083
TT	152	12.3288
CT	101	10.0499
CT	#N/A	#N/A
TT	169	13
TT	183	13.5277
TT	232	15.2315
CC	235	15.3297
CC	132	11.4891
CC	235	15.3297
CT	127	11.2694
CT	113	10.6301
CT	199	14.1067
CT	171	13.0767
CT	173	13.1529
TT	114	10.6771
CC	177	13.3041
CC	71	8.42615
CC	156	12.49
TT	219	14.7986
CC	181	13.4536
CC	145	12.0416
CC	267	16.3401
CT	225	15
TT	104	10.198
TT	265	16.2788
CT	#N/A	#N/A
CT	155	12.4499
CT	264	16.2481
TT	164	12.8062
CT	32	5.65685
TT	#N/A	#N/A
CT	210	14.4914
CT	73	8.544
CT	86	9.27362
CC	175	13.2288
TT	170	13.0384
CT	153	12.3693
CT	167	12.9228
CT	176	13.2665
TT	155	12.4499
CT	302	17.3781
CC	274	16.5529
CT	149	12.2066
CT	147	12.1244
CT	195	13.9642
CT	195	13.9642
TT	182	13.4907
TT	144	12
CT	196	14
CC	71	8.42615
CC	170	13.0384
CT	21	4.58258
TT	156	12.49
CT	132	11.4891
CC	172	13.1149
CC	187	13.6748
CT	181	13.4536
CT	135	11.619
CC	229	15.1327
CT	172	13.1149
CT	140	11.8322
CT	71	8.42615
CT	109	10.4403
CT	123	11.0905
CT	103	10.1489
CT	139	11.7898
CT	113	10.6301
CC	164	12.8062
CT	188	13.7113
CT	200	14.1421
CT	147	12.1244
CC	182	13.4907
CC	147	12.1244
CC	98	9.89949
CC	209	14.4568
TT	131	11.4455
CT	84	9.16515
CT	134	11.5758
CC	232	15.2315
CC	198	14.0712
TT	192	13.8564
CC	214	14.6287
CC	265	16.2788
CT	152	12.3288
CC	106	10.2956
CC	205	14.3178
CT	151	12.2882
TT	210	14.4914
CC	193	13.8924
CT	169	13
TT	214	14.6287
CT	172	13.1149
TT	16	4
CC	343	18.5203
CT	#N/A	#N/A
CT	96	9.79796
CC	118	10.8628
CC	120	10.9545
CT	167	12.9228
TT	196	14
CC	152	12.3288
CT	185	13.6015
TT	118	10.8628
CT	48	6.9282
CT	167	12.9228
CT	#N/A	#N/A
CT	168	12.9615
CC	154	12.4097
CT	87	9.32738
CT	146	12.083
TT	86	9.27362
TT	292	17.088
CT	#N/A	#N/A
CT	249	15.7797
CT	172	13.1149
CT	227	15.0665
TT	185	13.6015
CC	80	8.94427
CT	208	14.4222
TT	193	13.8924
TT	189	13.7477
CT	136	11.6619
#N/A	194	13.9284
CC	158	12.5698
CT	233	15.2643
CC	126	11.225
TT	187	13.6748
CT	131	11.4455
CT	194	13.9284
CC	38	6.16441
CT	163	12.7671
TT	289	17
CC	222	14.8997
CC	162	12.7279
CT	79	8.88819
CT	222	14.8997
CT	161	12.6886
CC	165	12.8452
CC	237	15.3948
CC	79	8.88819
CT	224	14.9666
CT	183	13.5277
CC	30	5.47723
CC	179	13.3791
CT	197	14.0357
TT	137	11.7047
CT	296	17.2047
TT	120	10.9545
TT	190	13.784
CC	131	11.4455
CT	266	16.3095
CT	212	14.5602
CT	144	12
TT	171	13.0767
CC	196	14
TT	181	13.4536
CC	171	13.0767
CC	157	12.53
TT	66	8.12404
TT	210	14.4914
CC	88	9.38083
CT	153	12.3693
CC	154	12.4097
CT	147	12.1244
TT	#N/A	#N/A
CC	198	14.0712
CT	168	12.9615
CC	88	9.38083
CC	168	12.9615
CT	117	10.8167
CT	145	12.0416
CT	161	12.6886
CT	133	11.5326
TT	243	15.5885
CT	176	13.2665
CT	118	10.8628
CT	152	12.3288
CT	#N/A	#N/A
TT	206	14.3527
TT	150	12.2474
TT	128	11.3137
CC	188	13.7113
TT	49	7
TT	227	15.0665
CT	124	11.1355
CC	78	8.83176
CC	30	5.47723
CC	284	16.8523
CT	164	12.8062
CC	#N/A	#N/A
CT	125	11.1803
CT	175	13.2288
TT	175	13.2288
TT	197	14.0357
CT	62	7.87401
CT	200	14.1421
CC	217	14.7309
TT	141	11.8743
TT	192	13.8564
CT	150	12.2474
CT	184	13.5647
CT	225	15
TT	129	11.3578
TT	170	13.0384
CC	121	11
CC	196	14
CT	189	13.7477
TT	200	14.1421
CT	216	14.6969
CT	128	11.3137
CT	87	9.32738
CC	127	11.2694
CT	200	14.1421
CT	217	14.7309
TT	351	18.735
TT	193	13.8924
CT	122	11.0454
CC	175	13.2288
CT	106	10.2956
TT	140	11.8322
CC	199	14.1067
CT	#N/A	#N/A
TT	226	15.0333
TT	54	7.34847
CT	198	14.0712
CT	208	14.4222
CC	30	5.47723
CT	234	15.2971
#N/A	146	12.083
CT	252	15.8745
CC	169	13
CC	183	13.5277
TT	154	12.4097
CC	174	13.1909
TT	192	13.8564
CT	168	12.9615
CT	153	12.3693
CC	126	11.225
CC	132	11.4891
TT	130	11.4018
CC	229	15.1327
CC	277	16.6433
CT	190	13.784
CT	32	5.65685
CT	180	13.4164
CT	181	13.4536
CT	173	13.1529
CT	109	10.4403
TT	233	15.2643
CT	160	12.6491
CC	177	13.3041
TT	140	11.8322
CT	141	11.8743
CT	186	13.6382
CT	254	15.9374
TT	313	17.6918
CT	223	14.9332
CT	167	12.9228
CC	99	9.94987
CC	110	10.4881
CC	170	13.0384
CC	136	11.6619
CT	156	12.49
CT	162	12.7279
CC	114	10.6771
TT	183	13.5277
TT	313	17.6918
TT	136	11.6619
CC	246	15.6844
CT	186	13.6382
CT	356	18.868
CC	115	10.7238
TT	116	10.7703
CC	92	9.59166
TT	255	15.9687
CT	190	13.784
TT	#N/A	#N/A
CT	122	11.0454
CT	210	14.4914
TT	161	12.6886
TT	#N/A	#N/A
TT	142	11.9164
CC	262	16.1864
CC	164	12.8062
TT	233	15.2643
CT	124	11.1355
CC	157	12.53
CT	190	13.784
CT	238	15.4272
TT	145	12.0416
CT	114	10.6771
CT	133	11.5326
CC	136	11.6619
TT	163	12.7671
CC	194	13.9284
TT	158	12.5698
TT	192	13.8564
CT	103	10.1489
TT	88	9.38083
TT	101	10.0499
TT	200	14.1421
CT	121	11
CT	130	11.4018
CT	158	12.5698
CT	149	12.2066
TT	156	12.49
CT	60	7.74597
TT	188	13.7113
TT	128	11.3137
CT	169	13
CT	115	10.7238
CT	124	11.1355
CC	84	9.16515
TT	175	13.2288
TT	73	8.544
CT	212	14.5602
CT	155	12.4499
CC	128	11.3137
CC	197	14.0357
CT	169	13
CC	223	14.9332
TT	255	15.9687
CT	172	13.1149
CT	230	15.1658
CT	107	10.3441
TT	146	12.083
CC	114	10.6771
TT	154	12.4097
CT	142	11.9164
TT	181	13.4536
CC	152	12.3288
CC	164	12.8062
TT	141	11.8743
CT	292	17.088
CC	97	9.84886
CC	128	11.3137
CT	186	13.6382
TT	123	11.0905
TT	155	12.4499
TT	173	13.1529
CT	49	7
CC	198	14.0712
CC	50	7.07107
CT	81	9
TT	167	12.9228
TT	261	16.1555
CC	188	13.7113
CT	172	13.1149
CT	129	11.3578
TT	165	12.8452
CT	159	12.6095
CC	162	12.7279
CT	163	12.7671
CT	169	13
TT	135	11.619
TT	139	11.7898
CC	150	12.2474
TT	165	12.8452
CT	#N/A	#N/A
CT	191	13.8203
CC	75	8.66025
CC	146	12.083
TT	154	12.4097
CT	182	13.4907
CT	219	14.7986
CT	176	13.2665
TT	#N/A	#N/A
CC	131	11.4455
CT	214	14.6287
CT	122	11.0454
TT	169	13
TT	216	14.6969
TT	134	11.5758
CT	219	14.7986
CT	148	12.1655
TT	54	7.34847
CC	141	11.8743
CT	212	14.5602
CT	196	14
CT	187	13.6748
TT	226	15.0333
CC	202	14.2127
CT	78	8.83176
CC	56	7.48331
CC	95	9.74679
CT	245	15.6525
CT	181	13.4536
CT	123	11.0905
CT	147	12.1244
CC	171	13.0767
CT	146	12.083
CC	170	13.0384
CC	236	15.3623
CC	156	12.49
CT	110	10.4881
CT	233	15.2643
CC	204	14.2829
CT	88	9.38083
TT	160	12.6491
CT	202	14.2127
CT	75	8.66025
CC	78	8.83176
CC	206	14.3527
CT	209	14.4568
CT	108	10.3923
CT	147	12.1244
CC	302	17.3781
CC	92	9.59166
CT	160	12.6491
CC	141	11.8743
CC	148	12.1655
CC	29	5.38516
CC	116	10.7703
TT	156	12.49
TT	65	8.06226
TT	112	10.583
CC	133	11.5326
CC	201	14.1774
CT	153	12.3693
TT	174	13.1909
TT	279	16.7033
TT	117	10.8167
CT	168	12.9615
CT	128	11.3137
TT	239	15.4596
CC	153	12.3693
CT	184	13.5647
CT	73	8.544
TT	186	13.6382
CC	167	12.9228
CT	183	13.5277
CT	73	8.544
CC	107	10.3441
CT	220	14.8324
CC	155	12.4499
CT	205	14.3178
CT	254	15.9374
CC	132	11.4891
CT	197	14.0357
CT	185	13.6015
CC	87	9.32738
CT	187	13.6748
TT	123	11.0905
CC	99	9.94987
CC	122	11.0454
CT	76	8.7178
TT	196	14
CT	126	11.225
CC	110	10.4881
CT	150	12.2474
CT	103	10.1489
TT	178	13.3417
CT	263	16.2173
CT	69	8.30662
CT	162	12.7279
CC	186	13.6382
CC	182	13.4907
CC	177	13.3041
CC	135	11.619
TT	269	16.4012
CT	258	16.0624
CT	232	15.2315
TT	253	15.906
CT	147	12.1244
CT	211	14.5258
CT	169	13
TT	211	14.5258
TT	244	15.6205
TT	157	12.53
CC	48	6.9282
CT	94	9.69536
CT	152	12.3288
CT	171	13.0767
CC	30	5.47723
CT	78	8.83176
CT	315	17.7482
CC	185	13.6015
CT	121	11
CT	266	16.3095
CC	216	14.6969
CT	113	10.6301
TT	252	15.8745
CC	156	12.49
TT	#N/A	#N/A
CC	240	15.4919
CT	131	11.4455
CT	195	13.9642
CT	144	12
CT	137	11.7047
TT	206	14.3527
CT	184	13.5647
CT	165	12.8452
CC	87	9.32738
TT	407	20.1742
TT	268	16.3707
CT	202	14.2127
CT	98	9.89949
CT	203	14.2478
CC	157	12.53
CC	87	9.32738
CT	190	13.784
CT	138	11.7473
CC	71	8.42615
CC	118	10.8628
CT	137	11.7047
CT	213	14.5945
CT	172	13.1149
CC	237	15.3948
CC	224	14.9666
CT	202	14.2127
CT	76	8.7178
TT	45	6.7082
TT	192	13.8564
CT	226	15.0333
CT	247	15.7162
CC	174	13.1909
CT	103	10.1489
TT	519	22.7816
CT	202	14.2127
CT	160	12.6491
CT	174	13.1909
TT	158	12.5698
CT	211	14.5258
CT	124	11.1355
CT	219	14.7986
TT	127	11.2694
CT	280	16.7332
CC	275	16.5831
CT	189	13.7477
CT	82	9.05539
TT	128	11.3137
CT	183	13.5277
CT	181	13.4536
CT	112	10.583
CT	200	14.1421
CC	136	11.6619
CT	196	14
CT	255	15.9687
CT	142	11.9164
CT	137	11.7047
TT	244	15.6205
TT	103	10.1489
CT	233	15.2643
CT	152	12.3288
TT	293	17.1172
CC	136	11.6619
CC	236	15.3623
CC	150	12.2474
CC	102	10.0995
CT	258	16.0624
CT	174	13.1909
CT	195	13.9642
CT	196	14
CT	126	11.225
TT	123	11.0905
TT	157	12.53
CC	92	9.59166
CT	276	16.6132
CT	119	10.9087
TT	124	11.1355
TT	151	12.2882
CT	188	13.7113
CT	200	14.1421
CT	105	10.247
CC	156	12.49
CT	154	12.4097
CT	176	13.2665
CC	115	10.7238
CT	123	11.0905
CT	106	10.2956
CT	195	13.9642
TT	183	13.5277
CC	135	11.619
CT	191	13.8203
CT	181	13.4536
CT	101	10.0499
CT	128	11.3137
TT	105	10.247
CC	144	12
CT	94	9.69536
CC	141	11.8743
CT	168	12.9615
CT	140	11.8322
CT	156	12.49
CC	69	8.30662
CT	202	14.2127
CT	224	14.9666
CT	158	12.5698
CC	174	13.1909
CT	130	11.4018
CT	216	14.6969
TT	143	11.9583
CC	160	12.6491
CT	203	14.2478
CT	173	13.1529
TT	141	11.8743
TT	347	18.6279
CC	252	15.8745
TT	254	15.9374
CC	162	12.7279
CC	260	16.1245
TT	96	9.79796
CC	95	9.74679
CT	169	13
CT	227	15.0665
CT	199	14.1067
CC	198	14.0712
TT	134	11.5758
TT	189	13.7477
TT	362	19.0263
CC	181	13.4536
TT	66	8.12404
CC	189	13.7477
CC	175	13.2288
CC	125	11.1803
CC	232	15.2315
CC	84	9.16515
CC	153	12.3693
CT	262	16.1864
CC	192	13.8564
TT	153	12.3693
CT	99	9.94987
TT	213	14.5945
CC	223	14.9332
TT	64	8
TT	168	12.9615
TT	170	13.0384
CC	162	12.7279
CT	158	12.5698
CT	65	8.06226
TT	206	14.3527
TT	118	10.8628
TT	247	15.7162
TT	161	12.6886
CC	97	9.84886
CC	182	13.4907
TT	127	11.2694
TT	267	16.3401
CT	156	12.49
CT	204	14.2829
CC	230	15.1658
CC	176	13.2665
CT	219	14.7986
TT	190	13.784
TT	169	13
CC	136	11.6619
TT	230	15.1658
TT	164	12.8062
CC	91	9.53939
CC	86	9.27362
TT	#N/A	#N/A
CT	225	15
TT	169	13
CC	135	11.619
CT	174	13.1909
CT	231	15.1987
CT	152	12.3288
CC	126	11.225
CT	185	13.6015
TT	170	13.0384
CT	363	19.0526
TT	119	10.9087
CT	146	12.083
CC	113	10.6301
CT	181	13.4536
CT	182	13.4907
CT	163	12.7671
CT	75	8.66025
CT	198	14.0712
CT	124	11.1355
CT	172	13.1149
TT	141	11.8743
CC	217	14.7309
CC	194	13.9284
TT	304	17.4356
CT	146	12.083
CT	197	14.0357
TT	66	8.12404
CC	204	14.2829
CC	190	13.784
CT	135	11.619
TT	235	15.3297
CC	154	12.4097
CC	214	14.6287
CT	125	11.1803
CT	143	11.9583
CT	103	10.1489
CC	317	17.8045
CC	89	9.43398
CC	119	10.9087
CT	213	14.5945
CT	178	13.3417
CT	174	13.1909
CT	282	16.7929
TT	156	12.49
CT	217	14.7309
CT	145	12.0416
CT	140	11.8322
CT	213	14.5945
CT	297	17.2337
CT	66	8.12404
CT	210	14.4914
CT	204	14.2829
CT	130	11.4018
CC	107	10.3441
CC	169	13
CC	151	12.2882
CT	#N/A	#N/A
CC	309	17.5784
CT	117	10.8167
TT	110	10.4881
CC	141	11.8743
CT	227	15.0665
CT	243	15.5885
CT	164	12.8062
CT	92	9.59166
TT	149	12.2066
CC	213	14.5945
CT	206	14.3527
CC	166	12.8841
CC	219	14.7986
CT	172	13.1149
CT	219	14.7986
TT	182	13.4907
CC	160	12.6491
CT	104	10.198
#N/A	241	15.5242
CC	287	16.9411
CC	127	11.2694
TT	113	10.6301
CC	181	13.4536
CT	291	17.0587
CT	159	12.6095
CT	228	15.0997
CT	231	15.1987
CT	155	12.4499
TT	20	4.47214
CC	259	16.0935
TT	118	10.8628
CT	117	10.8167
TT	135	11.619
CT	204	14.2829
CT	207	14.3875
CC	206	14.3527
CT	109	10.4403
CT	129	11.3578
CC	177	13.3041
CT	185	13.6015
CT	213	14.5945
CC	137	11.7047
CT	170	13.0384
CC	140	11.8322
TT	120	10.9545
TT	237	15.3948
CT	108	10.3923
CT	143	11.9583
CC	164	12.8062
CT	178	13.3417
CC	175	13.2288
CT	111	10.5357
CT	137	11.7047
TT	79	8.88819
#N/A	156	12.49
TT	#N/A	#N/A
CT	21	4.58258
CT	255	15.9687
CT	113	10.6301
TT	134	11.5758
TT	195	13.9642
CT	163	12.7671
CT	138	11.7473
CC	121	11
TT	174	13.1909
TT	54	7.34847
CT	100	10
CC	156	12.49
CC	177	13.3041
CT	290	17.0294
TT	156	12.49
CC	95	9.74679
CC	145	12.0416
CT	117	10.8167
TT	170	13.0384
CC	216	14.6969
CC	132	11.4891
CT	73	8.544
CT	168	12.9615
CT	242	15.5563
TT	193	13.8924
CT	176	13.2665
CT	141	11.8743
TT	196	14
TT	167	12.9228
CC	173	13.1529
CC	193	13.8924
CC	209	14.4568
CT	263	16.2173
CT	104	10.198
TT	169	13
CT	211	14.5258
CC	138	11.7473
CC	95	9.74679
CC	134	11.5758
CT	184	13.5647
TT	138	11.7473
TT	122	11.0454
CT	266	16.3095
CT	86	9.27362
CC	154	12.4097
TT	187	13.6748
TT	124	11.1355
CT	190	13.784
CT	#N/A	#N/A
CC	63	7.93725
CC	199	14.1067
CT	113	10.6301
CC	90	9.48683
CT	153	12.3693
TT	179	13.3791
CT	253	15.906
CT	86	9.27362
TT	180	13.4164
CC	217	14.7309
CC	136	11.6619
CT	112	10.583
CC	105	10.247
CT	132	11.4891
TT	108	10.3923
TT	192	13.8564
TT	166	12.8841
TT	256	16
CT	216	14.6969
CT	112	10.583
CC	137	11.7047
CT	170	13.0384
TT	256	16
CT	242	15.5563
CT	100	10
CT	173	13.1529
TT	87	9.32738
CC	101	10.0499
CT	253	15.906
TT	229	15.1327
CC	205	14.3178
CT	211	14.5258
CC	127	11.2694
CT	138	11.7473
TT	217	14.7309
CT	132	11.4891
CC	208	14.4222
TT	180	13.4164
TT	229	15.1327
CT	168	12.9615
CC	144	12
TT	115	10.7238
TT	241	15.5242
CC	334	18.2757
CC	192	13.8564
CC	142	11.9164
CT	131	11.4455
CT	267	16.3401
CT	269	16.4012
CT	112	10.583
CT	107	10.3441
CT	216	14.6969
CT	114	10.6771
CT	#N/A	#N/A
TT	99	9.94987
CC	133	11.5326
CC	312	17.6635
CC	158	12.5698
TT	100	10
TT	252	15.8745
CT	129	11.3578
TT	318	17.8326
CT	220	14.8324
TT	211	14.5258
CC	190	13.784
CT	150	12.2474
CC	213	14.5945
CC	269	16.4012
CT	107	10.3441
CT	206	14.3527
CT	222	14.8997
CC	177	13.3041
CC	79	8.88819
CC	33	5.74456
TT	125	11.1803
CC	168	12.9615
CT	210	14.4914
TT	148	12.1655
CT	162	12.7279
CC	155	12.4499
TT	279	16.7033
CT	155	12.4499
CT	80	8.94427
TT	172	13.1149
CT	105	10.247
CT	137	11.7047
CT	149	12.2066
CT	156	12.49
CT	126	11.225
CT	133	11.5326
#N/A	165	12.8452
CC	286	16.9115
CC	101	10.0499
CT	236	15.3623
CT	244	15.6205
TT	230	15.1658
CC	100	10
CT	164	12.8062
CT	163	12.7671
CT	173	13.1529
TT	232	15.2315
CT	198	14.0712
CC	103	10.1489
TT	172	13.1149
CT	286	16.9115
CC	102	10.0995
CC	188	13.7113
CT	114	10.6771
CT	169	13
TT	55	7.4162
CT	166	12.8841
CT	199	14.1067
CT	242	15.5563
CT	129	11.3578
TT	201	14.1774
CC	111	10.5357
CC	104	10.198
CC	209	14.4568
CT	236	15.3623
CT	163	12.7671
CC	390	19.7484
CC	155	12.4499
TT	169	13
CT	95	9.74679
CC	221	14.8661
CC	97	9.84886
CC	155	12.4499
TT	302	17.3781
CT	194	13.9284
CT	161	12.6886
CT	224	14.9666
CT	137	11.7047
TT	170	13.0384
CC	277	16.6433
TT	183	13.5277
TT	217	14.7309
CT	227	15.0665
CT	144	12
CT	165	12.8452
CT	129	11.3578
TT	147	12.1244
CT	148	12.1655
CT	130	11.4018
CC	112	10.583
CT	120	10.9545
TT	198	14.0712
CT	287	16.9411
CC	297	17.2337
TT	102	10.0995
CC	133	11.5326
TT	194	13.9284
CT	90	9.48683
TT	285	16.8819
CT	135	11.619
CT	268	16.3707
CC	174	13.1909
CT	181	13.4536
CC	#N/A	#N/A
CT	151	12.2882

## Sheet: Inhibin B_FSH ratio
rs10822184	InhibinB_FSH_ratio	InhibinB_FSH_ratio_sube
CC	31.7016	3.1649
CT	73.5192	4.18922
CT	#N/A	#N/A
CT	98.0583	4.61135
TT	31.3107	3.15184
TT	65.2893	4.02668
CT	81.0945	4.32843
CT	117.424	4.89688
CT	33.9474	3.23794
CC	17.1986	2.58125
CT	18.8366	2.66073
TT	26.4706	2.98026
CT	55.2632	3.80901
CC	61.9835	3.95754
CT	125	5
TT	25.5605	2.94571
TT	24.6973	2.91217
CC	35.2941	3.2802
CC	63.9344	3.99863
TT	100.413	4.64797
CT	50.5587	3.6977
TT	126.667	5.02212
CC	25.1984	2.93173
CT	44.1781	3.5351
TT	32.1663	3.18029
CT	152	5.3368
CT	58.4229	3.88026
TT	119.895	4.93099
TT	358.416	7.10334
CT	70.4348	4.1298
CT	22.7083	2.83179
CT	105.344	4.72283
TT	60.5911	3.92768
CC	172.258	5.56408
TT	55.1948	3.80744
TT	50.8251	3.70419
CC	71.0714	4.14221
TT	175	5.59344
CT	17.0732	2.57497
TT	98.0519	4.61125
CT	33.815	3.23373
TT	101.322	4.66195
CC	20.7634	2.74852
TT	28.642	3.05962
CT	48.996	3.65921
CC	67.1642	4.06486
CC	13.2331	2.3653
CC	101.878	4.67046
TT	121.711	4.95575
CT	42.7215	3.49582
TT	51.4056	3.71824
CT	50.5587	3.6977
CT	82.1429	4.347
CC	37.0927	3.335
CT	84.3931	4.38634
TT	38.7615	3.38428
CT	57.2954	3.85514
CT	99.2424	4.62984
CC	123.077	4.97423
CT	53.2	3.761
CC	40	3.41995
CC	14.2285	2.42318
TT	23.7937	2.87621
TT	30.9013	3.13804
CC	14.9351	2.46265
TT	104.571	4.71127
TT	61.0932	3.9385
CC	15.8088	2.50977
CT	238.961	6.20548
TT	89.7196	4.47675
CT	68.2171	4.08599
TT	43.8503	3.52634
CT	57.7869	3.86613
CT	154.762	5.36893
CT	84.2246	4.38342
CT	88.8502	4.46224
TT	177.852	5.62367
CT	64.794	4.01647
CT	55.198	3.80751
CC	5.23466	1.73632
CT	16.2602	2.53343
TT	50.1859	3.68859
CC	72.6368	4.1724
CC	4.72637	1.6782
TT	23.477	2.86339
TT	74.6032	4.20971
CT	69.3662	4.10881
CC	186.813	5.71657
CC	20.7349	2.74727
CC	22.8261	2.83668
CT	119.355	4.92357
TT	40.4558	3.43289
CT	26.1618	2.96863
CT	35.2159	3.27778
CT	55.6911	3.81881
CT	127.326	5.03082
CC	36.4162	3.3146
CC	3.85109	1.56745
TT	90.6667	4.49244
TT	31.9347	3.17264
CC	48.1013	3.6368
TT	165.972	5.49556
TT	43.3824	3.51375
CC	40.0568	3.42157
CT	39.2857	3.39947
CT	98.4694	4.61779
CT	512.162	8.00084
CT	4.13793	1.60544
CC	124.855	4.99807
CT	40.0474	3.4213
TT	45.7249	3.57589
CT	113.571	4.84272
TT	27.044	3.00163
TT	#N/A	#N/A
TT	178.173	5.62704
CC	63.4921	3.98939
TT	89.1626	4.46746
CT	48.5149	3.64719
TT	142.222	5.21982
CT	100.448	4.64852
CT	179.817	5.6443
CT	48.0447	3.63537
CC	13.9373	2.40654
CT	25.7081	2.95137
CT	193.75	5.78647
CC	3.90625	1.5749
CC	112.5	4.82745
CT	15.3635	2.48598
CT	189.286	5.74168
CT	1.27273	1.08371
CT	106.897	4.74593
CT	49.5549	3.67307
CT	54.4892	3.79114
CT	232.8	6.15169
CC	110.989	4.80574
TT	81.4189	4.33419
CC	38.806	3.38558
CC	59.6078	3.90632
TT	105.936	4.73167
CT	79.1667	4.29386
TT	46.9444	3.6074
CC	57.3529	3.85643
CT	40.3458	3.42978
TT	29.4118	3.08679
CT	26.1468	2.96806
CT	145.038	5.25405
TT	209.286	5.93718
CT	283.516	6.56941
TT	54.0741	3.78149
CC	123.118	4.97478
CT	34.5345	3.2565
CT	88.0342	4.44854
CC	221.839	6.05359
CC	45.5108	3.5703
CC	51.4658	3.71969
CT	#N/A	#N/A
TT	43.8202	3.52553
CT	30.4918	3.12412
CT	32.3293	3.18566
CT	46.6125	3.59888
CC	38.4824	3.37614
TT	124.878	4.99837
CT	33.3333	3.2183
CT	70.6215	4.13345
CT	115.859	4.87502
CT	70.7904	4.13674
TT	84.6491	4.39077
TT	156.075	5.38407
TT	#N/A	#N/A
CT	12.9666	2.34932
TT	176.389	5.6082
CC	29.3413	3.08432
TT	961.111	9.86865
CT	35.6044	3.28979
CT	155.978	5.38296
TT	17.1429	2.57846
TT	64.4295	4.00893
CC	157.252	5.39757
TT	101.914	4.67101
CT	55.7576	3.82033
TT	111.333	4.8107
CT	80.5085	4.31798
TT	97.0464	4.59543
CT	27.6498	3.02388
CC	4.14365	1.60618
TT	19.5187	2.69247
TT	78.6517	4.28452
CC	97.4359	4.60157
CT	21.5686	2.7836
TT	82.0225	4.34488
CT	169.492	5.53413
TT	#N/A	#N/A
CT	84.375	4.38603
CT	147.403	5.28245
CT	129.63	5.06098
CT	50.8361	3.70445
TT	47.3186	3.61696
CT	11.4875	2.25636
CT	20.2174	2.72422
CT	19.1525	2.67552
CC	119.251	4.92215
CT	35.443	3.28481
CT	22.0408	2.80377
CC	301.087	6.7024
TT	75.1196	4.2194
CT	40.6475	3.43831
CT	72.1519	4.16309
TT	59.387	3.90149
CC	58.8542	3.88979
CC	47.2119	3.61424
CT	87.8924	4.44615
TT	61.6788	3.95105
CT	86.1446	4.41648
CT	26.0671	2.96504
CT	140.782	5.20215
CC	46.0076	3.58325
CT	202.804	5.87524
CC	94.2708	4.5512
TT	64.4628	4.00962
CT	33.0544	3.2093
CT	17.7108	2.60663
TT	61.5646	3.94861
CC	65.9524	4.04027
CT	99.2424	4.62984
CC	108.081	4.76339
TT	53.1447	3.7597
CC	24.581	2.90759
CT	92.4051	4.52097
CT	48.6301	3.65008
TT	63.7838	3.99549
CT	52.4904	3.74421
CC	25.2366	2.93321
CT	100.948	4.65621
CT	132.331	5.09589
CT	285.294	6.58311
TT	90.681	4.49268
CT	133.333	5.10873
TT	60.3922	3.92338
CT	96.25	4.58283
CT	17.2414	2.58339
CT	20.0565	2.71697
CC	125.405	5.0054
TT	63.4328	3.98815
CC	303.704	6.72177
CC	52.6667	3.74839
TT	175.676	5.60063
TT	110.127	4.79326
TT	124.599	4.99465
CT	40.4598	3.43301
CC	28.2787	3.04663
CC	11.5862	2.2628
TT	102.548	4.68068
CT	89.7727	4.47763
CT	176.515	5.60954
CT	66.9014	4.05955
CC	19.4192	2.68789
TT	32.2684	3.18365
CC	148.705	5.29795
CT	57.3529	3.85643
CC	21.9828	2.80131
CT	63.4483	3.98847
TT	116	4.877
CT	45.1372	3.5605
CT	132.065	5.09248
CT	11.6427	2.26648
CC	42.4084	3.48726
CC	107.96	4.76162
CT	12.601	2.32703
TT	176.22	5.60641
CT	71.3376	4.14737
CC	61.0561	3.9377
TT	266.667	6.4366
TT	49.8507	3.68036
CT	43.6464	3.52087
TT	33.8028	3.23334
TT	61.3043	3.94303
CT	56.5068	3.83737
CT	36.1884	3.30768
CT	#N/A	#N/A
CC	46.1717	3.5875
CT	53.9185	3.77786
CT	19.0801	2.67214
CC	171.264	5.55336
CC	90.411	4.48822
TT	36.4465	3.31552
CT	#N/A	#N/A
CC	29.2111	3.07975
CT	22.0273	2.8032
CC	20.6122	2.74184
TT	268.75	6.45331
CT	56.4417	3.8359
CT	79.6875	4.30325
TT	76.5714	4.24641
CT	257.843	6.36481
CC	176.871	5.61331
TT	89.9471	4.48053
CT	642.553	8.62918
CC	97	4.5947
TT	64.311	4.00647
CC	257.895	6.36523
CT	38.9401	3.38947
CC	36.3057	3.31125
TT	106.857	4.74535
CT	63.7168	3.99409
CC	63.3188	3.98576
CT	15.8076	2.5097
CC	10.362	2.18013
TT	69.0722	4.103
TT	47.4667	3.62073
TT	125.641	5.00853
CT	17.8404	2.61297
CT	198.561	5.83398
CC	29.2473	3.08103
CT	214.151	5.98283
CT	86.2903	4.41897
TT	32.9004	3.20431
CC	22.7151	2.83207
CT	81.7121	4.33939
TT	124.183	4.98908
CC	26.6667	2.9876
CC	71.5909	4.15227
CT	3.47826	1.51514
TT	27.154	3.00569
TT	11.8421	2.27934
CC	30.3103	3.11791
CT	102.353	4.67771
CT	17.6871	2.60547
CC	42.2043	3.48165
CC	53.629	3.77109
CC	53.7459	3.77383
TT	22.4168	2.81962
TT	47.8754	3.63109
CT	85.2941	4.4019
CC	59.7484	3.90939
CT	#N/A	#N/A
CT	59.6045	3.90625
CT	178.571	5.63124
TT	37.1257	3.33599
CT	183.562	5.68321
TT	287.097	6.59694
TT	51.0638	3.70998
CT	61.9217	3.95622
CT	50.9146	3.70636
TT	559.677	8.24099
CT	232.381	6.148
CT	31.6901	3.16452
CT	47.2554	3.61535
CT	114	4.84881
CT	67.2269	4.06613
CC	54.1787	3.78393
CT	113.978	4.8485
CT	76.0943	4.23757
CT	107.237	4.75096
CC	47.7108	3.62693
CC	49.8807	3.6811
CT	35.082	3.27362
TT	35	3.27107
CT	29.5455	3.09146
CT	88.8298	4.4619
CT	128.729	5.04924
CT	77.5862	4.26509
CC	146.715	5.27422
CT	81.8681	4.34215
CT	69.6429	4.11426
CC	47.0024	3.60889
CT	113.534	4.84219
CC	24.486	2.90384
CT	74.6888	4.21132
TT	35.9043	3.299
CT	40.8759	3.44474
CT	75.4717	4.22599
CT	135.928	5.14166
CT	133.937	5.11642
TT	185.294	5.70104
CT	55.4839	3.81407
CT	62.1849	3.96182
CC	58.7786	3.88812
TT	49.6124	3.67449
CT	72.77	4.17494
TT	65.4237	4.02944
CC	85.9504	4.41316
TT	37.2654	3.34017
CC	32.9032	3.2044
TT	48.4262	3.64496
TT	76.9531	4.25346
TT	69.7417	4.11621
CC	147.273	5.28089
CT	96	4.57886
CT	10.2851	2.17472
CT	91.6667	4.5089
CT	12.0499	2.2926
TT	140.088	5.19358
TT	242.529	6.23621
CC	23.5169	2.86502
CT	36.9509	3.33075
CT	57.5581	3.86102
CC	34.5178	3.25597
CT	105.556	4.726
TT	55.2941	3.80972
CC	74.8466	4.21429
CT	21.7647	2.79201
CT	23.2365	2.85358
CC	30.9973	3.14129
CC	91.7098	4.50961
CT	44.9123	3.55458
CC	39.2157	3.39745
CC	136.364	5.14714
TT	14.4526	2.43584
CC	46.7066	3.6013
TT	31.5315	3.15923
CC	259.722	6.38023
CT	124.427	4.99235
CT	146.821	5.27549
TT	199.363	5.84182
CT	150.323	5.3171
CT	48.7973	3.65425
#N/A	136.932	5.15428
TT	47.7011	3.62668
CT	21.1268	2.76446
CC	67.2932	4.06746
CT	87.3469	4.43693
CT	108.824	4.77428
TT	36.6589	3.32195
CC	114.855	4.8609
TT	3.28542	1.48661
CT	87.0787	4.43238
TT	98.6957	4.62132
CT	69.5946	4.11331
CC	20.4878	2.73631
CC	13.1429	2.35992
CT	49.0132	3.65963
CT	#N/A	#N/A
CT	71.5976	4.1524
CC	7.27802	1.93793
TT	130.769	5.07577
CT	71.4286	4.14913
CT	79.3233	4.29669
CT	93.7824	4.54332
CT	45.8647	3.57953
CC	96.6851	4.58972
CT	130.055	5.06651
TT	180.342	5.64979
CT	109.589	4.78545
CT	69.0909	4.10337
CT	14.6508	2.44692
TT	29.7214	3.09758
CT	54.0925	3.78192
CC	48.7603	3.65333
CC	181.395	5.66077
CT	49.6183	3.67463
CT	32.7485	3.19937
CT	76.1745	4.23906
CT	49.7059	3.67679
TT	49.5146	3.67207
CC	57.6271	3.86256
CT	6.34441	1.85124
TT	109.091	4.77818
CT	14.0136	2.41092
CT	74.3083	4.20416
CT	85.5172	4.40573
CT	76.5766	4.24651
CT	122.754	4.96988
CT	36.6534	3.32178
CT	86.2745	4.4187
CT	177.222	5.61702
CC	100.552	4.65012
TT	27.6347	3.02332
CC	65.9091	4.03938
CC	40.6332	3.4379
CT	108.939	4.77596
CC	31.0588	3.14337
CT	108.556	4.77036
CC	46.9298	3.60703
CT	75.3731	4.22415
CT	84.3318	4.38528
TT	117.308	4.89526
TT	13.6929	2.39239
TT	18.0741	2.62433
TT	49.4012	3.66927
CT	91.0995	4.49958
TT	66.8942	4.05941
CT	22.57	2.82603
CC	319.403	6.83565
TT	60.7477	3.93106
CT	76.1111	4.23789
TT	160.14	5.43042
CC	14.1831	2.42061
CT	75.1152	4.21932
TT	7.92079	1.99338
CC	52.6154	3.74718
CT	87.4439	4.43857
CT	11.6667	2.26803
TT	99.5708	4.63494
CT	271.605	6.47609
CT	140.476	5.19837
TT	87.6404	4.44189
CT	142.969	5.22894
CT	20.9726	2.75773
CT	45.3172	3.56523
CC	#N/A	#N/A
TT	593.023	8.40151
TT	23.3918	2.85992
CT	31.4286	3.15579
CT	98.7578	4.62229
CC	73.4483	4.18788
CT	58.7234	3.8869
TT	50.9804	3.70795
CT	46.6844	3.60073
TT	66.9903	4.06135
CT	95.4545	4.57017
CT	35.782	3.29525
CT	207.921	5.92424
CT	45.5882	3.57232
CT	39.2655	3.39889
TT	112.583	4.82863
CT	35.8553	3.2975
CT	11.7347	2.27243
CC	41.9913	3.47579
CT	261.25	6.39272
TT	50.2688	3.69062
CT	78.8732	4.28854
CC	41.9643	3.47504
CT	198.925	5.83754
CT	145.985	5.26546
CC	147.692	5.2859
TT	10.8197	2.21176
CT	26.0456	2.96423
TT	254.472	6.33694
CT	31.7829	3.16761
CC	87.2951	4.43605
CC	39.2265	3.39776
CT	77.7778	4.2686
CC	61.1111	3.93889
CC	81.1644	4.32967
CT	124.064	4.98749
CC	202.29	5.87027
TT	153.901	5.35896
TT	50.8824	3.70558
CC	110.759	4.80242
CC	31.3283	3.15243
CT	24.1187	2.88925
CC	50.1266	3.68714
CT	50.8143	3.70392
CT	54.4025	3.78913
CC	13.6424	2.38944
CC	25.6281	2.9483
CT	46.3576	3.59231
CC	202.655	5.8738
TT	267.763	6.44541
CT	245.745	6.26366
CT	69.1057	4.10366
CC	30.5376	3.12568
CT	40.4706	3.43331
TT	34.375	3.25148
CT	56.8376	3.84484
CC	76.7327	4.24939
TT	93.4066	4.53725
CT	29.6842	3.09629
CC	83.9196	4.37812
CC	22.2222	2.81144
CT	16.5323	2.54748
CC	7.03625	1.91623
CC	22.4662	2.82169
CT	73.1801	4.18277
#N/A	58.871	3.89016
CT	28.3237	3.04825
TT	88.2051	4.45141
CT	84.9785	4.39646
TT	79.2982	4.29623
CC	22.4551	2.82123
CC	111.618	4.8148
TT	18.9003	2.66373
CC	15.7593	2.50714
CC	59.9338	3.91343
CC	14.3068	2.42762
TT	384.286	7.27028
TT	127.083	5.02762
#N/A	45.614	3.573
CT	89.2683	4.46923
CT	23.6776	2.87152
CT	136.364	5.14714
TT	122.093	4.96094
CC	72.8814	4.17707
CC	219.149	6.02902
CT	72.7599	4.17475
TT	24.1611	2.89094
CT	90.3915	4.48789
CT	70.2778	4.12673
TT	39.8482	3.41562
CC	76.9912	4.25416
TT	72.8261	4.17602
CC	90.566	4.49078
CT	75.5459	4.22737
CC	121.778	4.95666
TT	63.8211	3.99627
TT	59.6708	3.90769
CC	137.815	5.16534
CT	211.047	5.95378
TT	56.8966	3.84617
CT	70.4762	4.13061
CT	69.697	4.11533
TT	59.6	3.90615
CT	119.626	4.9273
CT	87.0787	4.43238
CT	141.143	5.20659
CT	256.701	6.35539
TT	37.797	3.35598
TT	42.8947	3.50054
CT	37.0927	3.335
CT	88.3562	4.45395
CC	290.164	6.62035
CT	72.2689	4.16534
CT	125.281	5.00374
CT	159.574	5.42402
CC	18.5824	2.64871
TT	281.818	6.55626
CT	18.8474	2.66124
CT	55.7377	3.81988
CC	125.893	5.01188
CC	33.0275	3.20843
TT	47.8788	3.63118
TT	250	6.29961
CC	46.5608	3.59755
CC	9.42623	2.11242
CC	11.359	2.24792
CC	126.136	5.01511
CC	135.172	5.13211
TT	330.435	6.91346
CC	59.7855	3.9102
CC	48.7936	3.65416
CC	31.4732	3.15728
CC	50.1992	3.68892
CT	19.7211	2.70174
CC	154.688	5.36807
CT	223.596	6.06952
CC	36.1582	3.30676
CC	23.0559	2.84617
CT	86.8545	4.42858
CC	36.0434	3.30325
CT	97.3118	4.59962
TT	38.6293	3.38043
CT	72.3636	4.16716
TT	75.122	4.21945
CC	109.813	4.7887
CC	98.4456	4.61741
CC	146.835	5.27566
CT	52.5	3.74444
TT	73.057	4.18043
CC	43.2961	3.51142
CT	45.2012	3.56219
CT	50.4	3.69383
TT	57.7273	3.8648
TT	144.248	5.24449
CT	111.282	4.80996
CT	12.4098	2.3152
CC	126.812	5.02404
CT	52.459	3.74346
CT	35.473	3.28573
TT	32.2259	3.18226
CC	108.397	4.76803
CC	249.505	6.29544
CT	130.645	5.07416
TT	103.049	4.68829
CT	74.6781	4.21112
TT	95.1923	4.56598
CC	60.0877	3.91677
CT	#N/A	#N/A
CT	88.5167	4.45665
CT	29.7959	3.10017
CT	8.30489	2.02509
TT	103.196	4.69052
CT	51	3.70843
CT	93.5644	4.5398
CT	10.961	2.22135
TT	73.9726	4.19782
CC	212.676	5.96906
CT	45.4259	3.56808
CT	82.0225	4.34488
CT	25.4098	2.93991
CT	80	4.30887
CT	46.9325	3.6071
CC	77.0308	4.25489
CT	56.1462	3.82919
CC	122.917	4.97207
CT	190.78	5.75675
CT	12.037	2.29178
CC	73.0435	4.18017
CT	55.6561	3.81801
CT	77.9592	4.27191
CT	16.0354	2.5217
CC	36.5314	3.31809
CC	16.2029	2.53045
CT	107.586	4.75611
CT	39.5833	3.40804
CT	42.1384	3.47984
TT	34.7458	3.26313
CC	13.615	2.38784
CT	21.8935	2.79751
CT	50.7177	3.70157
CT	49.4585	3.67068
CC	142.105	5.21839
CC	51.8644	3.72926
CT	248.113	6.28372
CT	30.8017	3.13467
CC	9.61832	2.12667
CC	55.4348	3.81295
CC	#N/A	#N/A
CC	44.5652	3.5454
CC	41.7197	3.46828
CC	29.8343	3.1015
CT	96.5714	4.58792
CT	88.3408	4.45369
CC	72.9282	4.17797
TT	97.3262	4.59985
TT	59.6026	3.90621
CT	32.9446	3.20574
CC	15.3333	2.48435
CC	17.7189	2.60703
CC	185.577	5.70394
TT	71.2644	4.14595
CC	19.3089	2.68279
TT	77.2727	4.25934
CT	33.1418	3.21212
CC	30.0172	3.10782
TT	66.3043	4.04744
CC	91.5152	4.50641
CC	58.5608	3.88331
CT	51.5419	3.72152
CC	30.0885	3.11028
CT	123.611	4.98141
CC	100	4.64159
CC	109.167	4.77929
TT	19.6429	2.69816
CT	73.7991	4.19453
CT	154.225	5.36272
CC	20.5703	2.73998
CT	71.1864	4.14444
TT	91.7476	4.51022
TT	#N/A	#N/A
CT	#N/A	#N/A
TT	105.442	4.72431
CT	79.0541	4.29182
CT	75.9434	4.23477
CT	44.9541	3.55568
CT	148.855	5.29974
CC	69.685	4.11509
CC	51.1475	3.712
CT	70.5069	4.13121
CT	#N/A	#N/A
CT	47.4576	3.6205
CC	35.259	3.27911
CC	41.6244	3.46563
CT	74.5455	4.20863
CT	100.758	4.65328
TT	104.891	4.71607
CT	63.5897	3.99143
CC	63.3094	3.98556
CC	9.09091	2.08706
CT	60.4839	3.92536
TT	67.5676	4.07298
TT	129.787	5.06303
CT	192.593	5.77493
CT	105.233	4.72117
CT	25.394	2.9393
CC	139.2	5.18258
TT	67.6768	4.07518
CC	26.4624	2.97996
CT	23.7624	2.87495
TT	147.668	5.28562
CT	84.3931	4.38634
CT	7.74436	1.97847
CC	34.767	3.26379
CC	175.893	5.60294
CT	202.857	5.87575
TT	49.0411	3.66033
CT	87.6471	4.44201
CT	28.9242	3.06964
CC	109.594	4.78552
CT	84.3049	4.38481
CT	10.3576	2.17981
TT	21.0117	2.75944
CT	29.771	3.09931
CC	164.179	5.4757
CT	15.1568	2.47478
CT	30.3977	3.1209
CT	27.1394	3.00515
TT	188.393	5.73264
TT	32.8947	3.20412
CC	32.563	3.19331
CT	22.2222	2.81144
CC	133.133	5.10616
CC	210.294	5.9467
CC	22.7879	2.8351
CT	338.961	6.97242
CT	35.9897	3.30161
CC	79.0179	4.29116
CT	23.9915	2.88416
CT	24.0506	2.88653
CT	117.61	4.89946
TT	30.9735	3.14048
CT	62.7049	3.97284
TT	143.529	5.23577
CT	#N/A	#N/A
CT	86.2385	4.41808
CT	62.701	3.97275
CT	52.3364	3.74054
CC	17.0992	2.57628
CT	41.5865	3.46458
CC	9.14286	2.09103
CT	40.5844	3.43653
CT	34.6883	3.26133
CC	15.4948	2.49304
CT	112.687	4.83011
CT	195.588	5.80472
CC	63.8211	3.99627
TT	25.9259	2.95968
CT	90.6977	4.49295
CT	96.0265	4.57928
CC	293.878	6.64848
TT	78.4512	4.28088
CT	37.971	3.36112
CT	134.694	5.12605
CT	#N/A	#N/A
CT	57.0201	3.84895
CT	26.9608	2.99855
CC	40.7643	3.4416
CC	57.346	3.85627
CC	48.1229	3.63734
CT	37.3219	3.34186
TT	34.3243	3.24988
CT	258.108	6.36699
TT	54.7315	3.79675
CT	76.9231	4.2529
#N/A	54.4554	3.79036
CT	96.7391	4.59058
CT	51.5723	3.72225
CT	53.0172	3.75669
CT	77	4.25432
CT	352.475	7.06387
CT	82.0175	4.34479
CT	23.6052	2.86859
CT	106.41	4.73872
TT	211.364	5.95676
TT	77.4194	4.26203
CT	6.12903	1.83005
CT	80.3109	4.31444
CT	149.738	5.3102
CC	81.0526	4.32769
CT	#N/A	#N/A
CC	140.909	5.20371
CT	66.8182	4.05787
CT	39.1304	3.39499
CC	50.3247	3.69199
CC	13.1657	2.36128
CC	#N/A	#N/A
CC	85.1163	4.39883
CT	21.6049	2.78517
CT	78.0702	4.27394
CT	35.5301	3.2875
CC	266.667	6.4366
CT	15.2367	2.47912
CT	107.609	4.75644
CT	133.775	5.11436
CT	157.627	5.40186
CT	53.3333	3.76414
TT	#N/A	#N/A
CT	32.6316	3.19555
TT	95	4.5629
TT	1.72414	1.19911
TT	29.4363	3.08765
CT	10.3074	2.17629
CC	15.8768	2.51336
CT	30.1939	3.11391
CT	49.0566	3.66071
TT	41.1609	3.45272
TT	88.0952	4.44956
CT	13.617	2.38796
CT	28.4768	3.05373
CC	70.3125	4.12741
CT	49.2228	3.66484
CC	84.9315	4.39565
CT	51.6	3.72292
CT	24.3513	2.8985
TT	42.2078	3.48175
CC	204.908	5.89549
TT	199.167	5.8399
CT	24.2206	2.89331
CT	79.7468	4.30432
CT	95.6938	4.57398
CC	31.4815	3.15756
CT	143.182	5.23154
CT	229.545	6.12289
CT	87.0813	4.43243
CT	71.8475	4.15723
CT	60.251	3.92032
CC	8.28331	2.02334
CC	216.667	6.00617
CT	257.447	6.36154
TT	42.4699	3.48894
CT	52.8239	3.75212
CT	83.6735	4.37384
CT	42.2414	3.48267
TT	#N/A	#N/A
CC	7.76805	1.98048
CT	46.1538	3.58704
CT	50	3.68403
TT	33	3.20753
CT	85.8824	4.41199
TT	259.794	6.38082
CT	56.2092	3.83062
CC	251.852	6.31512
TT	#N/A	#N/A
CT	148.872	5.29994
CT	83.3977	4.36903
CC	82	4.34448
CT	127.559	5.03389
CC	106.707	4.74313
CT	146.597	5.2728
CC	71.0938	4.14264
TT	44.2244	3.53634
CT	155.319	5.37537
CT	236.782	6.18656
CT	88.7719	4.46093
TT	#N/A	#N/A
TT	145.274	5.25689
TT	87.0036	4.43111
CT	51.9685	3.73176
CT	74.8792	4.2149
TT	43.0939	3.50595
CC	15.3169	2.48346
CC	52.7027	3.74925
CT	73.7805	4.19418
CT	35.461	3.28537
CT	41.4698	3.46134
CT	26.3858	2.97708
CT	85.0318	4.39738
CC	26.3636	2.97624
CT	112.919	4.83343
TT	17.2166	2.58216
CC	91.1243	4.49999
CC	27.9261	3.03391
TT	29.7368	3.09812
TT	11.0687	2.2286
CT	25.4335	2.94082
CC	20.6972	2.7456
CC	73.5426	4.18967
CT	60.7287	3.93065
CC	118.644	4.91378
CC	79.4677	4.29929
CT	32.8125	3.20145
CT	41.3646	3.45841
CT	56.5789	3.839
CT	90.4762	4.48929
CT	43.8849	3.52727
CC	52.1327	3.73568
CC	29.4944	3.08968
CC	33.5516	3.22531
CT	91.8182	4.51138
TT	53.5461	3.76914
CC	48.9164	3.65722
CC	41.7874	3.47015
CT	292.727	6.63979
CT	96.5909	4.58823
CC	80.9859	4.3265
CT	126.471	5.01953
CT	152.899	5.3473
CC	41.9255	3.47397
CC	117.391	4.89642
CC	278.571	6.53099
CT	46.789	3.60342
CT	16.6667	2.55436
CT	54.386	3.78875
CC	57.5972	3.86189
TT	62.5	3.9685
CT	19.0141	2.66906
TT	23.7154	2.87305
CT	17.8571	2.61379
CT	169.118	5.53006
CC	229.204	6.11985
CT	23.1626	2.85055
TT	33.1034	3.21088
CT	62.3853	3.96607
CT	79.1304	4.2932
CT	68.2243	4.08614
CT	179.091	5.63669
CT	50.6211	3.69922
CC	48.1383	3.63773
CC	64.9068	4.0188
TT	96.6667	4.58943
CC	371.186	7.18672
CC	51.9403	3.73108
CT	191.892	5.76792
TT	65.1822	4.02448
CT	102.841	4.68513
CT	25.7485	2.95291
TT	258.333	6.36884
CT	64.5161	4.01072
CT	43.0412	3.50452
CC	33.2061	3.2142
CC	99.3464	4.63145
CC	24.307	2.89675
CT	54.2435	3.78544
CC	64.0777	4.00162
CT	61.5094	3.94743
TT	118.391	4.91028
CT	47.3684	3.61823
CT	18.2171	2.63123
CC	110.753	4.80232
TT	37.1875	3.33784
CT	6.50407	1.86664
TT	61.6766	3.951
CT	48.7047	3.65194
CT	141.007	5.20492
#N/A	67.3611	4.06883
CC	86.1538	4.41664
TT	97.619	4.60445
CC	58.6572	3.88544
TT	99.1379	4.62821
TT	21.1066	2.76358
CT	17.9372	2.61769
TT	68.8963	4.09951
CT	195.413	5.80298
CC	50.974	3.7078
CC	56.9132	3.84655
TT	51.5748	3.72231
CC	29.2079	3.07964
CC	6.88073	1.902

## Sheet: LH
rs10822184	LH	LH_log
CT	1.89	0.636577
CC	4.1	1.41099
TT	2.35	0.854415
CC	6.79	1.91545
TT	4.64	1.53471
CC	3.39	1.22083
CT	3.46	1.24127
CC	7.3	1.98787
TT	3.65	1.29473
TT	3.01	1.10194
CC	2.83	1.04028
TT	3.81	1.33763
TT	4.23	1.4422
CC	1.62	0.482426
TT	3.4	1.22378
CC	2.17	0.774727
CT	5.32	1.67147
CC	9.82	2.28442
CT	6.27	1.83578
TT	4.11	1.41342
CT	2.72	1.00063
TT	4.28	1.45395
CT	3.15	1.1474
CT	2.38	0.8671
CT	3.04	1.11186
CT	1.98	0.683097
TT	#N/A	#N/A
TT	8.34	2.12106
TT	3.3	1.19392
CC	2.68	0.985817
CT	6.22	1.82777
CT	2.09	0.737164
CC	5.84	1.76473
CC	2.22	0.797507
CT	4.85	1.57898
CC	4.24	1.44456
CT	2.52	0.924259
CT	2.71	0.996949
CC	2.36	0.858662
CC	5.71	1.74222
CT	4.75	1.55814
CC	3.4	1.22378
CC	4.12	1.41585
TT	3.17	1.15373
CC	1.1	0.0953102
CC	1.38	0.322083
CC	3.14	1.14422
CT	3.6	1.28093
CT	3.29	1.19089
TT	4.62	1.53039
CT	4.88	1.58515
TT	2.55	0.936093
CT	5.16	1.64094
CT	1.04	0.0392207
CT	10.1	2.31254
CC	5.53	1.71019
TT	3.52	1.25846
TT	3.56	1.26976
CC	3.78	1.32972
CT	3.54	1.26413
CT	4.06	1.40118
CC	3.57	1.27257
TT	5.83	1.76302
TT	3.27	1.18479
TT	2.16	0.770108
CT	2.69	0.989541
CC	4.01	1.38879
CC	4.1	1.41099
CT	2.16	0.770108
CT	1.98	0.683097
TT	3.61	1.28371
CT	1.58	0.457425
CC	2.42	0.883768
TT	2.17	0.774727
TT	4.2	1.43508
CT	2.67	0.982078
CT	5.34	1.67523
CT	4.31	1.46094
CC	4.75	1.55814
CT	3.2	1.16315
TT	2.99	1.09527
TT	1.41	0.34359
CT	1.6	0.470004
CT	2.96	1.08519
TT	2.08	0.732368
CT	4.05	1.39872
CC	2.25	0.81093
CC	2.69	0.989541
CT	3.31	1.19695
CC	2.21	0.792993
TT	6.82	1.91986
TT	3.01	1.10194
CT	1.32	0.277632
CT	3.19	1.16002
CT	4.61	1.52823
CC	10.2	2.32239
CC	5.22	1.6525
TT	3.17	1.15373
CC	5.45	1.69562
TT	#N/A	#N/A
TT	5.12	1.63315
CC	3.13	1.14103
TT	3.22	1.16938
CC	3.82	1.34025
CT	2.78	1.02245
CT	3.96	1.37624
TT	6.06	1.80171
CT	3.75	1.32176
TT	1.96	0.672944
TT	2.62	0.963174
CT	2.7	0.993252
TT	3.34	1.20597
CT	4.16	1.42552
CT	3.53	1.2613
CT	1.58	0.457425
CT	4.26	1.44927
CC	2.62	0.963174
CT	6.1	1.80829
CC	6.35	1.84845
CT	1.91	0.647103
TT	2.45	0.896088
CT	5.32	1.67147
CT	3.61	1.28371
CT	3.02	1.10526
CT	3.5	1.25276
CT	2.76	1.01523
CT	3.88	1.35584
CT	4.16	1.42552
CT	5.62	1.72633
CT	5.32	1.67147
CT	1.93	0.65752
CT	3.21	1.16627
CC	6.31	1.84214
CT	3.27	1.18479
CT	3.9	1.36098
TT	3.39	1.22083
CT	3.14	1.14422
CC	1.7	0.530628
TT	3.24	1.17557
TT	1.69	0.524729
CT	4.95	1.59939
CT	3.89	1.35841
CT	6.06	1.80171
CC	2.83	1.04028
TT	4.19	1.4327
CT	2.09	0.737164
CT	2.6	0.955511
CC	2.3	0.832909
CT	4.47	1.49739
CT	2.56	0.940007
CC	2.14	0.760806
CC	4.83	1.57485
CT	2.84	1.0438
TT	2.27	0.81978
CT	2.36	0.858662
CT	4.85	1.57898
CT	4.91	1.59127
TT	8.01	2.08069
CT	1.97	0.678034
TT	5.59	1.72098
CC	3.01	1.10194
CT	5.94	1.78171
CT	2.7	0.993252
CT	2.66	0.978326
CT	3.21	1.16627
CT	2.81	1.03318
CT	3.99	1.38379
CC	5.69	1.73871
TT	3.26	1.18173
CT	3.06	1.11841
TT	6.16	1.81808
CT	4.39	1.47933
CC	4.24	1.44456
CC	5.76	1.75094
CT	3.4	1.22378
CC	2.35	0.854415
CC	6.21	1.82616
CC	3.98	1.38128
CT	5.68	1.73695
CT	4.97	1.60342
CT	5.75	1.7492
CC	4.34	1.46787
TT	4.31	1.46094
TT	10.3	2.33214
CT	1.33	0.285179
CT	4.6	1.52606
CT	5.34	1.67523
CT	3.1	1.1314
TT	4.2	1.43508
CC	5.4	1.6864
CC	3.06	1.11841
TT	5.26	1.66013
TT	8.74	2.16791
#N/A	5.5	1.70475
TT	4.35	1.47018
CT	2.81	1.03318
CC	2.79	1.02604
CT	2.94	1.07841
CC	2.48	0.908259
CC	4.29	1.45629
CT	3.7	1.30833
CC	4.97	1.60342
CC	3.78	1.32972
CC	2.77	1.01885
CT	2.45	0.896088
CT	3.64	1.29198
CT	5.3	1.66771
CC	2.51	0.920283
CT	6.85	1.92425
CC	2.67	0.982078
TT	3.61	1.28371
CT	4.3	1.45862
CT	3.45	1.23837
CT	1.86	0.620576
CT	2.53	0.928219
CC	3.27	1.18479
CC	2.15	0.765468
CT	2.73	1.0043
CT	3.53	1.2613
CT	5.9	1.77495
CT	3.96	1.37624
CT	2	0.693147
TT	3.27	1.18479
CT	2.72	1.00063
CC	1.16	0.14842
CC	2.52	0.924259
CT	2.34	0.850151
CT	4.07	1.40364
CT	2.91	1.06815
CC	3.88	1.35584
CT	5.83	1.76302
CT	2.88	1.05779
CT	3.63	1.28923
CT	4.6	1.52606
CT	5.03	1.61542
CC	2.22	0.797507
CT	4.47	1.49739
CT	3.41	1.22671
CC	4.63	1.53256
CC	2.83	1.04028
TT	3.77	1.32708
CC	2.55	0.936093
TT	6.78	1.91398
CT	2.33	0.845868
CC	2.76	1.01523
CC	3.37	1.21491
CT	1.9	0.641854
TT	1.54	0.431782
CT	0.68	-0.385662
CC	6.07	1.80336
CC	6.47	1.86718
CT	1.85	0.615186
CT	6.35	1.84845
TT	9.45	2.24601
CT	7.37	1.99742
CT	4.51	1.5063
TT	#N/A	#N/A
CT	3.47	1.24415
CC	3.53	1.2613
CT	3.12	1.13783
TT	4.42	1.48614
TT	7.65	2.03471
CT	4.62	1.53039
CT	5.14	1.63705
CT	3.98	1.38128
CT	7.26	1.98238
TT	3.61	1.28371
TT	2.97	1.08856
CC	5.35	1.6771
CT	1.63	0.48858
CC	5.72	1.74397
CT	1.72	0.542324
CT	3.47	1.24415
CT	4.54	1.51293
CT	5.12	1.63315
TT	3.58	1.27536
CC	4.76	1.56025
TT	3.66	1.29746
CC	7.34	1.99334
CT	4.43	1.4884
CT	4.76	1.56025
CT	5.21	1.65058
CT	2.7	0.993252
CT	3.49	1.2499
TT	2.25	0.81093
CT	4.74	1.55604
CC	2.98	1.09192
TT	5.72	1.74397
CT	6.8	1.91692
CT	#N/A	#N/A
CT	3.79	1.33237
CT	1.43	0.357674
TT	6.2	1.82455
CT	1.68	0.518794
CT	4.91	1.59127
CT	4.49	1.50185
CC	2.87	1.05431
CT	6.72	1.90509
TT	3.65	1.29473
CC	3.45	1.23837
TT	2.61	0.95935
CT	4.89	1.58719
CT	5.67	1.73519
CT	5.07	1.62334
CC	2.8	1.02962
CT	4.27	1.45161
TT	4.15	1.42311
CT	2.81	1.03318
CT	5.35	1.6771
TT	3.51	1.25562
TT	3.06	1.11841
CC	6.21	1.82616
CT	4.92	1.59331
CT	3.26	1.18173
TT	4.59	1.52388
CT	7.98	2.07694
TT	5.73	1.74572
TT	3.93	1.36864
CT	6.08	1.805
TT	3.91	1.36354
CT	3.28	1.18784
CT	2.65	0.97456
TT	2.22	0.797507
CT	3.95	1.37372
CT	3.1	1.1314
CT	4.28	1.45395
TT	2.09	0.737164
CT	3.41	1.22671
TT	7.38	1.99877
#N/A	4.51	1.5063
CT	3.18	1.15688
CT	#N/A	#N/A
TT	3.27	1.18479
CC	4.42	1.48614
TT	2.91	1.06815
CC	5.58	1.71919
CT	4.36	1.47247
CT	1.95	0.667829
TT	3.29	1.19089
CT	6.05	1.80006
CT	4.42	1.48614
CT	4.84	1.57691
CC	3.41	1.22671
CT	3.79	1.33237
CT	4.04	1.39624
CC	7.54	2.02022
TT	3.15	1.1474
CT	2.03	0.708036
CT	4.24	1.44456
TT	2.42	0.883768
CT	2.51	0.920283
TT	2.27	0.81978
CC	4.47	1.49739
CT	2.17	0.774727
CC	5.76	1.75094
CC	2.97	1.08856
CT	7.45	2.00821
CC	1.85	0.615186
CC	3.33	1.20297
TT	2.9	1.06471
CT	3.43	1.23256
CC	#N/A	#N/A
TT	2.92	1.07158
CT	#N/A	#N/A
CT	2.26	0.815365
CT	8.33	2.11986
CT	5.48	1.70111
CC	3.4	1.22378
CT	1.45	0.371564
CC	3.09	1.12817
CT	4.49	1.50185
CT	2.36	0.858662
CT	#N/A	#N/A
CT	3.15	1.1474
CC	5.63	1.72811
CT	3.3	1.19392
CT	4.73	1.55393
CC	4.21	1.43746
CC	2.02	0.703098
TT	#N/A	#N/A
CT	3.18	1.15688
CT	5.48	1.70111
CC	4.47	1.49739
CC	5.18	1.64481
CT	3	1.09861
CT	3.95	1.37372
CC	1.82	0.598837
CT	2.19	0.783902
TT	3.55	1.26695
CC	4.06	1.40118
CT	4.17	1.42792
CC	4.2	1.43508
CT	2.38	0.8671
TT	1.74	0.553885
CT	2.22	0.797507
CC	6.14	1.81482
CT	#N/A	#N/A
CC	4.11	1.41342
CC	4.34	1.46787
TT	3.62	1.28647
CC	2.79	1.02604
CT	2.43	0.887891
CT	7.18	1.9713
CT	6.33	1.8453
TT	3.47	1.24415
TT	2.63	0.966984
CT	4.21	1.43746
TT	5.34	1.67523
CT	2.27	0.81978
CT	1.86	0.620576
CC	5.04	1.61741
TT	3.28	1.18784
CT	1.72	0.542324
CC	2.72	1.00063
CC	3.63	1.28923
CT	3.07	1.12168
CT	3.42	1.22964
TT	2.75	1.0116
CC	8.36	2.12346
CC	3.32	1.19996
CC	1.69	0.524729
CC	3.44	1.23547
TT	2.16	0.770108
CT	5.44	1.69378
TT	4.42	1.48614
CT	1.66	0.506818
CT	3.85	1.34807
TT	4.15	1.42311
CC	2.73	1.0043
CT	3.61	1.28371
CC	3.64	1.29198
TT	4.91	1.59127
CT	5.14	1.63705
CT	3.35	1.20896
CT	3.19	1.16002
CT	2.7	0.993252
CT	7.2	1.97408
TT	3.39	1.22083
TT	3.3	1.19392
CC	4.73	1.55393
CT	3.38	1.21788
TT	5.48	1.70111
CC	4.54	1.51293
CT	2.47	0.904218
TT	2.52	0.924259
CT	2.62	0.963174
TT	1.32	0.277632
CC	5.9	1.77495
CT	6.85	1.92425
CC	4.11	1.41342
CT	3.24	1.17557
CT	2.65	0.97456
CC	6.86	1.92571
CC	3.95	1.37372
TT	3.66	1.29746
CT	6.87	1.92716
CC	4.25	1.44692
CT	2.44	0.891998
CT	1.7	0.530628
CT	3.67	1.30019
TT	2.92	1.07158
CC	4.99	1.60744
CC	3.75	1.32176
CT	3.67	1.30019
CC	4.43	1.4884
TT	3.31	1.19695
TT	2.93	1.075
CC	4.74	1.55604
CT	6.37	1.8516
CT	5.02	1.61343
TT	2.49	0.912283
TT	1.8	0.587787
CT	2.24	0.806476
CT	3.06	1.11841
CT	4.06	1.40118
TT	1.92	0.652325
CC	1.75	0.559616
TT	4.75	1.55814
CT	2.97	1.08856
CT	4.92	1.59331
#N/A	3.34	1.20597
CT	5.6	1.72277
CT	3.67	1.30019
CT	2.52	0.924259
CC	2.61	0.95935
CT	6.79	1.91545
TT	3.04	1.11186
CT	2.73	1.0043
CT	2.64	0.970779
CC	5.67	1.73519
CT	2.53	0.928219
CC	4.61	1.52823
CT	3.6	1.28093
CT	#N/A	#N/A
CT	6.19	1.82294
TT	1.73	0.548121
CT	2.28	0.824175
TT	4.41	1.48387
CT	6.06	1.80171
TT	2.93	1.075
CT	1.25	0.223144
CT	2.05	0.71784
CT	4.17	1.42792
CC	4.08	1.4061
CC	5.53	1.71019
CC	1.19	0.173953
CC	3.2	1.16315
TT	4.95	1.59939
CC	3.42	1.22964
CC	3.34	1.20597
CC	2.67	0.982078
CT	3.13	1.14103
CT	7.41	2.00283
TT	2.72	1.00063
TT	1.67	0.512824
CC	7.54	2.02022
CT	3.55	1.26695
CC	1.76	0.565314
TT	2.06	0.722706
CC	7.11	1.9615
CT	2.42	0.883768
CT	3.05	1.11514
TT	6.48	1.86872
CT	2.52	0.924259
CC	2.33	0.845868
TT	2.25	0.81093
CT	2.48	0.908259
CC	4.37	1.47476
CT	5.01	1.61144
CT	3.06	1.11841
CT	2.25	0.81093
CC	4.09	1.40854
CT	4.8	1.56862
TT	3.91	1.36354
CC	3.91	1.36354
TT	3.61	1.28371
CT	3.97	1.37877
TT	4.02	1.39128
CT	4.34	1.46787
TT	2.67	0.982078
CC	5.93	1.78002
TT	1.32	0.277632
CT	2.61	0.95935
CT	4.06	1.40118
CC	3.32	1.19996
CC	6.33	1.8453
CT	1.98	0.683097
CT	3.08	1.12493
TT	3.16	1.15057
CT	3.67	1.30019
CT	2.46	0.900161
CT	2.33	0.845868
CC	3.45	1.23837
CC	2.97	1.08856
CT	#N/A	#N/A
CT	9.43	2.2439
CC	7.38	1.99877
CC	3.47	1.24415
CC	2.67	0.982078
CT	3.09	1.12817
CC	5.36	1.67896
CT	3.62	1.28647
CT	2.95	1.08181
CC	4.44	1.49065
CC	2.8	1.02962
TT	4.58	1.5217
TT	6.7	1.90211
CT	2.66	0.978326
CC	5.79	1.75613
CT	4.17	1.42792
CT	7.36	1.99606
CT	2.87	1.05431
CT	3.55	1.26695
CT	3.26	1.18173
CC	4.63	1.53256
TT	3.4	1.22378
CT	4.02	1.39128
CC	3.5	1.25276
CT	1.99	0.688135
CT	6.42	1.85942
CT	6.96	1.94018
CT	4.99	1.60744
CT	2.57	0.943906
CT	3.49	1.2499
CC	3.18	1.15688
CT	3.3	1.19392
CT	4.04	1.39624
CC	1.32	0.277632
CT	3.5	1.25276
CC	4.47	1.49739
CC	5.39	1.68455
TT	2.95	1.08181
CC	4.22	1.43984
CT	6.13	1.81319
CT	2.94	1.07841
CC	1.98	0.683097
CT	2.76	1.01523
CC	3.06	1.11841
CC	3.62	1.28647
CC	3.34	1.20597
CC	6.33	1.8453
CT	5.38	1.68269
CT	6.11	1.80993
CC	3.44	1.23547
CT	2.01	0.698135
CC	4.46	1.49515
CT	5.38	1.68269
TT	5.85	1.76644
CC	3.09	1.12817
CT	2.75	1.0116
TT	3.87	1.35325
CT	2.62	0.963174
CT	3.01	1.10194
TT	2.37	0.86289
TT	3.25	1.17865
TT	6.98	1.94305
TT	3.85	1.34807
CT	2.31	0.837248
CT	4.01	1.38879
CC	3.72	1.31372
CT	4.95	1.59939
CC	3.99	1.38379
CT	2.23	0.802002
TT	3.3	1.19392
CC	3.65	1.29473
CT	4.41	1.48387
CT	2.81	1.03318
TT	2.46	0.900161
CT	4.32	1.46326
CT	6.55	1.87947
CT	3.64	1.29198
CC	7.66	2.03601
CT	2.76	1.01523
CT	5.26	1.66013
CT	3.18	1.15688
TT	2.27	0.81978
CC	4.15	1.42311
TT	2.74	1.00796
CT	5.04	1.61741
CT	2.06	0.722706
CC	3.33	1.20297
CC	3.96	1.37624
CT	8.21	2.10535
CT	#N/A	#N/A
CT	7.55	2.02155
CT	3.16	1.15057
CC	4.71	1.54969
TT	2.44	0.891998
TT	4.82	1.57277
CT	3.43	1.23256
CT	2.99	1.09527
TT	3.74	1.31909
CC	5.93	1.78002
CT	2.18	0.779325
CT	2.73	1.0043
CT	3.61	1.28371
TT	5.22	1.6525
CC	4.99	1.60744
CT	1.98	0.683097
CT	3.82	1.34025
CT	3.99	1.38379
CT	1.59	0.463734
CT	4.03	1.39377
CT	3.42	1.22964
CT	2.02	0.703098
TT	4.9	1.58924
CC	1.38	0.322083
TT	2.66	0.978326
TT	1.87	0.625938
CC	7.56	2.02287
CT	#N/A	#N/A
TT	4.58	1.5217
TT	4.16	1.42552
CC	3.69	1.30563
CC	7.44	2.00687
CT	4	1.38629
CT	2.68	0.985817
CT	5.14	1.63705
TT	3.12	1.13783
CT	5.95	1.78339
CC	5.46	1.69745
TT	3.1	1.1314
CT	#N/A	#N/A
TT	5.12	1.63315
CC	4.19	1.4327
CC	3.07	1.12168
CC	4.42	1.48614
CC	3.06	1.11841
CC	5.67	1.73519
CT	5.19	1.64673
CT	3.12	1.13783
CT	3.06	1.11841
CT	4.43	1.4884
CT	4.15	1.42311
CT	2.19	0.783902
CT	2.56	0.940007
CC	4.5	1.50408
CC	3.25	1.17865
CT	4.35	1.47018
CC	2.99	1.09527
CT	2.6	0.955511
CC	2	0.693147
CT	2.54	0.932164
CC	5.06	1.62137
TT	1.95	0.667829
CC	4.56	1.51732
CT	5.73	1.74572
CT	4.7	1.54756
CT	1.52	0.41871
TT	2.57	0.943906
CC	2.71	0.996949
CT	4.09	1.40854
TT	1.74	0.553885
CT	4	1.38629
CC	9.68	2.27006
CT	3.83	1.34286
CT	2.08	0.732368
CC	2.48	0.908259
CT	1.99	0.688135
CT	2.45	0.896088
CC	5.18	1.64481
CT	2.32	0.841567
CT	#N/A	#N/A
CT	4.05	1.39872
CT	2.51	0.920283
CC	5.15	1.639
CT	3.12	1.13783
CC	4.52	1.50851
TT	3.87	1.35325
CT	4.08	1.4061
TT	1.72	0.542324
CC	6.15	1.81645
TT	2.21	0.792993
CT	3.73	1.31641
TT	4.15	1.42311
TT	1.7	0.530628
CT	2.96	1.08519
CT	3.37	1.21491
TT	3.31	1.19695
CC	3.5	1.25276
CC	2.92	1.07158
CT	7.49	2.01357
TT	1.84	0.609766
CT	4.51	1.5063
CC	6.21	1.82616
CT	3.68	1.30291
CT	5.95	1.78339
CC	4.43	1.4884
TT	2.63	0.966984
CC	3.63	1.28923
CC	2.4	0.875469
CT	1.39	0.329304
TT	6.59	1.88555
CT	3.87	1.35325
CC	3.18	1.15688
TT	0.81	-0.210721
CC	3.65	1.29473
TT	2.13	0.756122
CT	4.03	1.39377
TT	3.44	1.23547
CC	3.88	1.35584
TT	3.66	1.29746
CT	4.02	1.39128
CC	4.94	1.59737
CC	3.97	1.37877
TT	3.83	1.34286
TT	4.1	1.41099
#N/A	3.07	1.12168
TT	4.29	1.45629
TT	5.79	1.75613
CT	3.84	1.34547
CC	4.83	1.57485
CC	3.83	1.34286
CC	2.33	0.845868
TT	4.38	1.47705
CT	3.51	1.25562
TT	2.06	0.722706
CC	3	1.09861
TT	2.2	0.788457
CC	1.64	0.494696
CT	4.36	1.47247
CT	5.86	1.76815
CT	3.22	1.16938
CC	#N/A	#N/A
CC	3.82	1.34025
CC	4.89	1.58719
CT	5.96	1.78507
CT	6.49	1.87026
TT	6.56	1.88099
TT	3.3	1.19392
TT	4.19	1.4327
CT	4.59	1.52388
CT	5.68	1.73695
TT	4.22	1.43984
CC	1.66	0.506818
CC	3.02	1.10526
CT	1.96	0.672944
CC	3.9	1.36098
CT	3.95	1.37372
CC	3.19	1.16002
TT	3.4	1.22378
CT	3.95	1.37372
CT	4.32	1.46326
CC	2.16	0.770108
TT	3.59	1.27815
TT	2.72	1.00063
TT	7.84	2.05924
TT	2.76	1.01523
CT	2.96	1.08519
CT	1.43	0.357674
TT	3.39	1.22083
CC	4.18	1.43031
CT	3.61	1.28371
CT	6.13	1.81319
CT	3.1	1.1314
CT	3.8	1.335
TT	2.83	1.04028
CT	4.18	1.43031
CT	3.28	1.18784
CT	10.8	2.37955
TT	2.53	0.928219
CT	9.5	2.25129
CT	3.91	1.36354
CC	5.52	1.70838
TT	5.05	1.61939
CT	2.95	1.08181
CT	6.48	1.86872
CT	2.36	0.858662
CC	2.38	0.8671
TT	5.29	1.66582
CC	4.2	1.43508
CC	2.84	1.0438
TT	3.73	1.31641
TT	6.31	1.84214
TT	3.66	1.29746
TT	5.06	1.62137
TT	5.13	1.63511
CT	3.33	1.20297
CC	2.08	0.732368
TT	3.21	1.16627
CT	4.51	1.5063
CC	3.54	1.26413
CC	4.78	1.56444
CC	5.13	1.63511
CT	5.75	1.7492
TT	2.69	0.989541
CC	3.17	1.15373
CC	4.45	1.4929
CT	3.58	1.27536
TT	5.08	1.62531
TT	1.96	0.672944
TT	4.74	1.55604
CC	2.91	1.06815
CC	5.9	1.77495
CT	5.67	1.73519
CT	4.51	1.5063
CT	5.82	1.7613
CT	10.2	2.32239
CT	1.75	0.559616
CT	2	0.693147
CC	2.69	0.989541
CC	2.61	0.95935
CC	3.9	1.36098
CT	3.05	1.11514
CT	4.73	1.55393
CC	2.62	0.963174
CT	3.35	1.20896
CT	3.16	1.15057
CT	3.58	1.27536
CC	2.77	1.01885
TT	3.32	1.19996
CC	6.29	1.83896
TT	4.41	1.48387
CC	4.7	1.54756
CT	9.92	2.29455
CT	2.42	0.883768
CT	5.2	1.64866
CT	7.65	2.03471
CT	3.05	1.11514
CT	3.91	1.36354
TT	10.7	2.37024
CT	5.56	1.7156
CT	5.08	1.62531
TT	2.59	0.951658
TT	3.91	1.36354
CT	2.16	0.770108
CT	3.32	1.19996
TT	2.81	1.03318
CT	3.57	1.27257
CC	5.01	1.61144
CT	3.77	1.32708
CT	2.95	1.08181
CT	3.23	1.17248
CT	7.41	2.00283
CC	3.89	1.35841
CC	2.69	0.989541
CC	2.82	1.03674
CT	5.92	1.77834
CT	5.89	1.77326
CT	1.26	0.231112
TT	4.2	1.43508
CT	1.98	0.683097
TT	3.9	1.36098
TT	4.56	1.51732
CT	4.79	1.56653
CC	6	1.79176
CT	3.6	1.28093
CT	5.02	1.61343
TT	2.88	1.05779
TT	2.82	1.03674
CT	2.09	0.737164
CC	0.94	-0.0618754
CC	3.75	1.32176
TT	4	1.38629
CC	2.71	0.996949
CT	2.22	0.797507
TT	1.3	0.262364
CC	3.52	1.25846
CT	4.84	1.57691
CT	2.01	0.698135
CT	3.56	1.26976
CC	4.15	1.42311
CC	2.25	0.81093
TT	2.03	0.708036
CC	2.34	0.850151
TT	5.88	1.77156
TT	2.88	1.05779
TT	4.38	1.47705
TT	2.01	0.698135
CT	6.94	1.9373
CT	5.12	1.63315
TT	1.07	0.0676586
CT	2.89	1.06126
CC	11.6	2.45101
CT	1.75	0.559616
CT	3.72	1.31372
TT	4.47	1.49739
CC	4.44	1.49065
TT	#N/A	#N/A
TT	4.18	1.43031
CC	4.59	1.52388
CT	5.74	1.74746
CC	4.24	1.44456
TT	3.07	1.12168
TT	4.19	1.4327
TT	3.08	1.12493
TT	3.61	1.28371
CC	3.79	1.33237
CC	4.84	1.57691
CT	2.92	1.07158
CT	3.61	1.28371
CT	4.53	1.51072
CT	6.74	1.90806
CT	1.64	0.494696
CT	6.01	1.79342
TT	3.1	1.1314
CT	2.63	0.966984
CT	5.33	1.67335
CC	5.31	1.66959
CT	6.17	1.8197
CT	3.7	1.30833
CT	6.64	1.89311
CT	2.04	0.71295
CT	1.89	0.636577
TT	1.88	0.631272
CT	2.39	0.871293
CT	3.32	1.19996
CT	4.28	1.45395
CT	4.61	1.52823
TT	3.2	1.16315
CC	1.66	0.506818
TT	2.43	0.887891
CT	4.75	1.55814
CC	6.29	1.83896
CT	4.24	1.44456
CT	3.41	1.22671
TT	#N/A	#N/A
CT	2.91	1.06815
CC	#N/A	#N/A
CC	3.97	1.37877
CC	2.36	0.858662
CT	4.89	1.58719
CT	4.05	1.39872
CT	5.68	1.73695
CT	7.25	1.981
TT	4.22	1.43984
CC	3.33	1.20297
TT	2.2	0.788457
CT	4.48	1.49962
TT	4.02	1.39128
CC	4.74	1.55604
CC	7.15	1.96711
TT	3.85	1.34807
CC	3.08	1.12493
CT	5.8	1.75786
CC	5.77	1.75267
TT	2.17	0.774727
CC	2.81	1.03318
CC	3.06	1.11841
CC	6.51	1.87334
CT	4	1.38629
TT	3.54	1.26413
CT	2.71	0.996949
CC	3.14	1.14422
CT	4.04	1.39624
CC	4.13	1.41828
CT	5.55	1.7138
CT	4.29	1.45629
CT	2.13	0.756122
CT	4.27	1.45161
#N/A	2.58	0.947789
CT	4.94	1.59737
TT	4.44	1.49065
CC	1.57	0.451076
CT	5.12	1.63315
TT	4.36	1.47247
CT	5.92	1.77834
CT	5.08	1.62531
CT	2.32	0.841567
CT	4.07	1.40364
CT	2.8	1.02962
TT	8.28	2.11384
CC	5.38	1.68269
CC	3	1.09861
CC	2.08	0.732368
TT	3.46	1.24127
CT	2.82	1.03674

## Sheet: Testosterone
rs10822184	Testosterone	Testosterone_cube
CT	29.2	3.07936
TT	30.5	3.1244
CC	26.3	2.97385
CT	21.3	2.772
CT	14.1	2.41587
CC	26	2.9625
TT	13.8	2.39861
CT	12.1	2.29577
CT	18.7	2.65428
CC	20.4	2.73239
CT	21.4	2.77633
CT	22.6	2.82728
CT	16.1	2.52508
CC	21	2.75892
CT	29.7	3.09684
CT	22.6	2.82728
CT	16.8	2.56116
TT	12.2	2.30208
CT	13.6	2.38697
CT	29.1	3.07584
TT	28.1	3.0402
CT	13.6	2.38697
CT	29.5	3.08987
CT	17.5	2.59625
TT	18.9	2.66371
CC	27.2	3.00739
TT	18.8	2.65901
CT	33.1	3.21077
TT	32.3	3.18469
CC	32.5	3.19125
CT	15.9	2.51458
CT	22.9	2.83974
CT	24.9	2.92011
CT	22.9	2.83974
CC	25.9	2.95869
CT	30.9	3.138
TT	11.8	2.27664
CT	21.2	2.76766
CT	25.1	2.92791
CT	24.5	2.90439
CT	19.6	2.6962
CT	13.9	2.40439
CC	19.1	2.67307
CC	29.2	3.07936
CT	22.8	2.8356
CT	20.4	2.73239
CT	28.4	3.05098
CT	20.4	2.73239
TT	23.3	2.85618
TT	20.5	2.73685
TT	20.2	2.72344
CC	21.5	2.78065
CT	17.7	2.6061
CC	25.1	2.92791
CC	12	2.28943
CC	34.6	3.25856
TT	17.2	2.58133
TT	11	2.22398
TT	28.8	3.06524
TT	23.5	2.86433
TT	27.6	3.02206
CT	22.8	2.8356
CC	#N/A	#N/A
CT	24.9	2.92011
CC	28.7	3.06169
TT	15.6	2.49867
CC	17.6	2.60118
TT	23.3	2.85618
CC	13.1	2.35735
CT	15	2.46621
CC	21.2	2.76766
CC	15.2	2.47712
CT	26.5	2.98137
CC	36.1	3.30498
TT	21.4	2.77633
TT	14.8	2.4552
CC	21.4	2.77633
CT	18.1	2.62559
CT	20.8	2.75014
CT	16.9	2.56623
CT	#N/A	#N/A
CT	13.5	2.3811
TT	9.36	2.10746
CT	32.9	3.20429
CT	19.9	2.70989
CC	24.3	2.89647
CT	12.3	2.30835
TT	#N/A	#N/A
TT	11.8	2.27664
CC	35.6	3.28965
CC	40.3	3.42848
TT	14.2	2.42156
TT	18.4	2.64001
CC	33	3.20753
TT	24.7	2.91227
CT	19	2.6684
CT	25.2	2.93179
CT	18.9	2.66371
CT	13.5	2.3811
TT	24.8	2.9162
CT	23.2	2.85209
CC	24.1	2.8885
CC	20.4	2.73239
CC	19.2	2.67773
CT	11.6	2.2637
#N/A	12.4	2.31459
CT	25.5	2.94338
CT	26.5	2.98137
CC	27.8	3.02934
CC	30.4	3.12098
CT	22.5	2.82311
CT	24.1	2.8885
CC	19.4	2.687
CT	12.6	2.32697
TT	20.4	2.73239
TT	18.2	2.63041
CT	31.3	3.15148
CC	10.8	2.21042
CT	19.7	2.70078
CC	24.9	2.92011
CT	17.6	2.60118
CT	19	2.6684
CT	26.1	2.96629
CC	36.4	3.31411
TT	22.5	2.82311
CT	17.5	2.59625
CT	28.8	3.06524
CC	17.9	2.61588
CC	18.1	2.62559
CT	22.4	2.81892
CC	17.4	2.59129
CT	30.8	3.13461
CT	24.5	2.90439
TT	29	3.07232
TT	17.3	2.58632
CC	12.4	2.31459
CC	35.8	3.2958
TT	23.5	2.86433
CC	37.5	3.34716
CC	34.2	3.24595
TT	13.9	2.40439
CT	32.4	3.18798
CT	15.8	2.5093
TT	19.4	2.687
TT	16.4	2.54067
CT	17.8	2.611
CT	19.1	2.67307
TT	24.2	2.89249
CC	#N/A	#N/A
TT	22.4	2.81892
TT	18.7	2.65428
TT	14.3	2.42724
CT	22.1	2.80628
CT	24	2.8845
CC	26.6	2.98511
CT	42.8	3.49796
TT	20.4	2.73239
CT	27.9	3.03297
CC	17.7	2.6061
TT	20	2.71442
CT	30.1	3.11068
TT	16.6	2.55095
CT	20.4	2.73239
CC	34.1	3.24278
CT	19.9	2.70989
TT	14.9	2.46072
CT	20.3	2.72792
CC	31.3	3.15148
TT	13.1	2.35735
TT	25.3	2.93567
CT	24.8	2.9162
CT	19.5	2.69161
CT	26.5	2.98137
TT	14.8	2.4552
TT	22.8	2.8356
CC	19.2	2.67773
TT	19.9	2.70989
CT	17.8	2.611
TT	14.1	2.41587
TT	23	2.84387
CT	14.8	2.4552
CC	32.9	3.20429
CT	24.2	2.89249
CC	17.5	2.59625
CC	13.2	2.36333
CT	18.1	2.62559
CT	41.9	3.47327
CT	17.6	2.60118
CT	13.1	2.35735
CC	25.7	2.95106
CT	23.4	2.86026
CT	28.3	3.0474
CC	13	2.35133
CT	20.7	2.74572
TT	11.5	2.25718
CT	20.2	2.72344
CT	16.2	2.5303
CC	11.9	2.28305
TT	23.3	2.85618
CT	15.4	2.48794
TT	21.3	2.772
TT	21.2	2.76766
CT	26.9	2.99629
CC	14.5	2.4385
CT	22.4	2.81892
CT	14.8	2.4552
TT	11.8	2.27664
CT	16.4	2.54067
CT	10.5	2.18976
CT	27.7	3.02571
CT	22.6	2.82728
TT	18	2.62074
CT	28.5	3.05456
CT	22.1	2.80628
CT	15.7	2.50399
CC	13	2.35133
TT	24.2	2.89249
CT	19.1	2.67307
CC	20.9	2.75454
CC	24.5	2.90439
TT	18.5	2.64479
CC	26.1	2.96629
CT	23.5	2.86433
CT	31.2	3.14812
CT	15.7	2.50399
CT	25.8	2.95488
CT	23.5	2.86433
CT	18.4	2.64001
CT	21	2.75892
CT	42.9	3.50068
TT	22.2	2.8105
TT	34.2	3.24595
CT	32.6	3.19452
CT	18.2	2.63041
CT	24.7	2.91227
TT	19.1	2.67307
CT	21.5	2.78065
CT	19.4	2.687
CC	18.2	2.63041
CT	22.7	2.83145
CT	11.5	2.25718
TT	10.4	2.18279
CC	24.7	2.91227
CT	30.6	3.12781
CC	13.1	2.35735
CT	18	2.62074
CT	18.9	2.66371
CC	18.3	2.63522
CT	16.7	2.55607
CT	11.7	2.27019
CT	13.9	2.40439
CT	23.6	2.86838
CC	24.6	2.90834
CC	30.1	3.11068
CC	19	2.6684
TT	18.3	2.63522
CT	52.8	3.75155
CT	16.6	2.55095
CC	19.6	2.6962
CT	49.4	3.66924
CT	19.4	2.687
CC	25.3	2.93567
CT	26.6	2.98511
CT	23.7	2.87243
CC	10.3	2.17577
CC	32.2	3.1814
CT	16.6	2.55095
CT	19.2	2.67773
CT	17.3	2.58632
CC	27.9	3.03297
TT	17.1	2.57631
TT	11.7	2.27019
TT	23.4	2.86026
CT	26.2	2.97007
TT	22.6	2.82728
TT	23.5	2.86433
TT	15.1	2.47168
CT	13.3	2.36928
CT	19.9	2.70989
CC	28.9	3.06878
TT	14.1	2.41587
CT	22.4	2.81892
TT	12.5	2.32079
#N/A	30.7	3.13121
CT	29.2	3.07936
CT	26.5	2.98137
TT	21	2.75892
CC	31.9	3.17149
CC	22.9	2.83974
CC	18.2	2.63041
TT	33.2	3.214
CC	18.2	2.63041
CT	28	3.03659
TT	30.1	3.11068
CT	39.2	3.397
CT	25	2.92402
TT	#N/A	#N/A
CT	20.9	2.75454
TT	24.9	2.92011
CT	16.9	2.56623
CC	21.6	2.78495
CC	28.1	3.0402
CT	20.3	2.72792
CT	25.4	2.93953
CC	24.7	2.91227
TT	7.21	1.93187
CT	16.8	2.56116
CC	31.4	3.15483
TT	14.7	2.44966
CC	18.9	2.66371
TT	19.5	2.69161
TT	14.7	2.44966
CT	25.9	2.95869
TT	20.6	2.74129
TT	20	2.71442
CC	12.9	2.34529
CT	34.7	3.26169
CC	22.6	2.82728
CC	18	2.62074
CC	22.5	2.82311
CT	24.6	2.90834
CT	38.2	3.36786
CC	30.1	3.11068
CT	15.7	2.50399
CT	21.1	2.7633
TT	18.6	2.64954
TT	15.5	2.49332
CC	23.2	2.85209
CC	12.7	2.33311
CT	#N/A	#N/A
CC	24.3	2.89647
TT	18	2.62074
CT	15.7	2.50399
TT	24.5	2.90439
TT	22.5	2.82311
CC	17.8	2.611
CC	14.5	2.4385
CT	20	2.71442
TT	30.2	3.11412
TT	18.6	2.64954
CT	21.7	2.78924
CT	27.3	3.01107
CT	19.5	2.69161
CT	16.6	2.55095
TT	16.1	2.52508
TT	17.9	2.61588
CT	18.1	2.62559
CT	28.5	3.05456
CT	22.2	2.8105
CT	23.4	2.86026
CT	21.8	2.79352
CT	18.9	2.66371
CT	15.8	2.5093
CC	24.2	2.89249
CT	23.8	2.87646
CC	36.6	3.32017
CT	19.6	2.6962
TT	22.2	2.8105
TT	44.5	3.54367
CT	6.26	1.843
CT	7.59	1.96523
TT	16	2.51984
CC	28.6	3.05813
CT	35.2	3.27729
CT	15.5	2.49332
CC	22.8	2.8356
CT	17.7	2.6061
CC	21.2	2.76766
CC	25.8	2.95488
CC	27.6	3.02206
TT	36.4	3.31411
CT	21.6	2.78495
CT	36.2	3.30803
TT	19.8	2.70534
CT	38.2	3.36786
CC	28.1	3.0402
CT	24.3	2.89647
CC	32.9	3.20429
CT	20	2.71442
TT	21.7	2.78924
TT	13.8	2.39861
CT	26.8	2.99257
CC	18.2	2.63041
TT	15.7	2.50399
CT	21.4	2.77633
CC	22.5	2.82311
CT	18	2.62074
CT	23.2	2.85209
CT	23.6	2.86838
CT	22.2	2.8105
CC	16.9	2.56623
CC	21.9	2.79779
TT	28.2	3.0438
TT	37.3	3.3412
CC	23.2	2.85209
CT	20.2	2.72344
CC	26.2	2.97007
CT	22.4	2.81892
TT	13.7	2.3928
TT	21.3	2.772
TT	18.9	2.66371
CC	14.5	2.4385
CT	14.6	2.44409
CC	25.9	2.95869
TT	17.2	2.58133
TT	27	3
TT	12	2.28943
CC	20.6	2.74129
CT	22.1	2.80628
CT	#N/A	#N/A
CT	31.3	3.15148
CC	11.2	2.23738
CC	42	3.47603
TT	19.1	2.67307
CC	23.8	2.87646
TT	17.4	2.59129
CT	15.9	2.51458
TT	25.3	2.93567
TT	18.8	2.65901
TT	30.6	3.12781
CC	34.2	3.24595
CC	20.1	2.71893
CT	29.1	3.07584
CC	13.8	2.39861
TT	10.6	2.19669
CT	#N/A	#N/A
TT	16.5	2.54582
TT	31.5	3.15818
CT	35.9	3.29887
CT	20.6	2.74129
CC	31.2	3.14812
TT	35.1	3.27418
TT	23.6	2.86838
CT	16	2.51984
CC	17.8	2.611
CT	21.8	2.79352
CT	20.7	2.74572
CT	18	2.62074
CC	23.3	2.85618
TT	28	3.03659
TT	12.4	2.31459
CC	19.1	2.67307
CC	37.8	3.35607
CT	21.9	2.79779
CT	25.5	2.94338
CT	21	2.75892
#N/A	18.5	2.64479
CC	21.1	2.7633
CT	15.9	2.51458
CC	17.3	2.58632
CT	21.5	2.78065
CT	21.1	2.7633
CC	13.8	2.39861
TT	35.1	3.27418
CT	11.7	2.27019
CT	18.8	2.65901
CC	15.4	2.48794
CT	32.9	3.20429
CC	21	2.75892
CT	29.7	3.09684
CT	25.8	2.95488
CT	17.5	2.59625
TT	#N/A	#N/A
CT	20.4	2.73239
CT	21.7	2.78924
TT	23.6	2.86838
CC	22.2	2.8105
CC	14	2.41014
CT	17.7	2.6061
CT	22	2.80204
CT	28.5	3.05456
CC	18.3	2.63522
TT	18	2.62074
CT	17.7	2.6061
CC	36	3.30193
#N/A	23.5	2.86433
CT	11.3	2.24402
CT	18.3	2.63522
TT	26.3	2.97385
CT	30.7	3.13121
CT	33.4	3.22044
CC	18.5	2.64479
CC	16.5	2.54582
CC	23.6	2.86838
CT	15.4	2.48794
CT	25.4	2.93953
CC	35.7	3.29273
CC	10.6	2.19669
CC	15.8	2.5093
CT	14.5	2.4385
TT	16	2.51984
TT	16.6	2.55095
TT	13.4	2.37521
CT	30	3.10723
CT	21.6	2.78495
TT	29.1	3.07584
CC	18.7	2.65428
CT	22.1	2.80628
CC	17.8	2.611
CC	35.1	3.27418
TT	20.6	2.74129
CT	15.6	2.49867
CC	33.1	3.21077
TT	7.87	1.98911
CT	12.1	2.29577
CC	23.9	2.88049
CT	15.8	2.5093
CT	23.5	2.86433
CT	14.1	2.41587
CC	22	2.80204
CT	18.6	2.64954
CT	39.6	3.40851
CT	14.6	2.44409
CT	20.9	2.75454
CC	16.3	2.53549
CT	14.7	2.44966
TT	12	2.28943
TT	14.1	2.41587
CT	20.8	2.75014
CC	10.8	2.21042
TT	13.9	2.40439
TT	32.8	3.20104
CT	13.9	2.40439
CT	29.8	3.10031
TT	24.5	2.90439
CT	20.8	2.75014
CC	10.6	2.19669
CC	19.2	2.67773
CT	15.6	2.49867
TT	12.4	2.31459
TT	16.2	2.5303
CT	25.3	2.93567
CC	15.3	2.48255
CT	14.3	2.42724
CT	12	2.28943
CT	26.1	2.96629
CC	21.6	2.78495
CC	19.5	2.69161
CT	22.9	2.83974
CT	14.8	2.4552
TT	10.9	2.21722
CT	35	3.27107
TT	17.5	2.59625
CT	17.2	2.58133
CC	26.2	2.97007
TT	14.9	2.46072
TT	22.2	2.8105
CC	36.7	3.32319
CT	30.9	3.138
CT	19.8	2.70534
CC	19.6	2.6962
CT	34.6	3.25856
CT	20.8	2.75014
CT	24.2	2.89249
CT	16.1	2.52508
CC	17.3	2.58632
CC	21.8	2.79352
CT	21	2.75892
TT	#N/A	#N/A
CT	#N/A	#N/A
CT	24.1	2.8885
TT	11.5	2.25718
CT	27.1	3.0037
CT	21.4	2.77633
CC	29.9	3.10378
CT	19.1	2.67307
CT	23.2	2.85209
CC	26.2	2.97007
CT	#N/A	#N/A
CT	18.8	2.65901
CT	22.4	2.81892
CC	20.9	2.75454
CT	29.6	3.09336
CT	13.4	2.37521
CC	21.4	2.77633
CT	25.7	2.95106
CT	27.4	3.01474
CC	15.8	2.5093
TT	22.3	2.81472
TT	16.6	2.55095
CC	19.1	2.67307
TT	21.7	2.78924
CT	20.2	2.72344
CT	13.4	2.37521
CC	39.1	3.39411
CC	#N/A	#N/A
CC	29.4	3.08638
CT	20.1	2.71893
CT	31.2	3.14812
TT	11.7	2.27019
CT	18.6	2.64954
CC	26.5	2.98137
CC	29.3	3.08287
CT	32	3.1748
CC	21	2.75892
CT	28.8	3.06524
CC	23.6	2.86838
TT	10.7	2.20358
CC	16.2	2.5303
CC	13.3	2.36928
CC	36	3.30193
CC	14.7	2.44966
CT	37.5	3.34716
CT	13.5	2.3811
CC	27.8	3.02934
CT	36.8	3.32621
CC	15.8	2.5093
CT	28.1	3.0402
#N/A	21.2	2.76766
CT	20.7	2.74572
CT	14	2.41014
CT	15.7	2.50399
CT	22.4	2.81892
CT	17.1	2.57631
CT	12.2	2.30208
CT	19.6	2.6962
CT	17.8	2.611
CT	26.7	2.98885
CT	27.5	3.01841
CT	20	2.71442
TT	23	2.84387
CT	15.4	2.48794
CT	13.7	2.3928
CT	18	2.62074
TT	15.6	2.49867
CC	17.4	2.59129
CT	13.6	2.38697
TT	12.9	2.34529
TT	25.8	2.95488
CT	21.4	2.77633
CT	18.7	2.65428
CC	21.9	2.79779
TT	25.2	2.93179
TT	22.1	2.80628
CT	27.1	3.0037
CT	16.7	2.55607
CC	16.8	2.56116
CC	23.1	2.84798
CC	19.1	2.67307
CT	13.2	2.36333
CT	17.6	2.60118
TT	17.5	2.59625
CT	21.9	2.79779
CC	18.6	2.64954
CT	25.2	2.93179
CC	20.9	2.75454
CT	8.45	2.03682
CC	29.6	3.09336
CT	27.5	3.01841
CC	25.6	2.94723
TT	12	2.28943
CT	25.5	2.94338
TT	24.8	2.9162
TT	29.3	3.08287
CC	16.8	2.56116
TT	34.1	3.24278
CT	17.7	2.6061
CT	23.3	2.85618
CT	20.1	2.71893
CT	20.7	2.74572
TT	19.1	2.67307
CC	32.3	3.18469
TT	22.1	2.80628
CT	20.2	2.72344
CT	23.9	2.88049
CT	23.4	2.86026
CT	#N/A	#N/A
CC	56.1	3.82814
CT	24.4	2.90044
CC	21.5	2.78065
CT	22.6	2.82728
CT	19.6	2.6962
TT	23.8	2.87646
TT	17	2.57128
CC	26.3	2.97385
CT	17.6	2.60118
CC	23.6	2.86838
TT	21.7	2.78924
TT	29.6	3.09336
CC	12.1	2.29577
CT	19.8	2.70534
TT	24.2	2.89249
TT	17.7	2.6061
CT	14.7	2.44966
CT	19.6	2.6962
CT	17.1	2.57631
CC	18.8	2.65901
CT	35	3.27107
CT	24.9	2.92011
CT	14.9	2.46072
TT	12	2.28943
CT	16.5	2.54582
TT	20.9	2.75454
CC	13.3	2.36928
CT	19.8	2.70534
CC	26	2.9625
CT	19.8	2.70534
CT	31.8	3.16817
CT	22.6	2.82728
CT	17.8	2.611
CT	13.6	2.38697
TT	29	3.07232
TT	19.5	2.69161
CC	18.3	2.63522
TT	18.4	2.64001
CT	36.1	3.30498
CT	22.3	2.81472
CT	24.1	2.8885
CT	25.1	2.92791
CC	17.2	2.58133
CT	29.4	3.08638
CT	26	2.9625
CC	26.3	2.97385
CC	24	2.8845
CT	#N/A	#N/A
CC	15.1	2.47168
CT	20.9	2.75454
CT	19.7	2.70078
CC	15.7	2.50399
CC	18.6	2.64954
CT	27.8	3.02934
CC	23.8	2.87646
CC	38.9	3.38831
CC	22.7	2.83145
CC	17.4	2.59129
CT	33.7	3.23006
CT	23.3	2.85618
CT	31.7	3.16485
CC	18.1	2.62559
TT	33.1	3.21077
CC	20.9	2.75454
CT	26.4	2.97761
CT	35.4	3.28348
CC	16.1	2.52508
CC	27.8	3.02934
CC	27.2	3.00739
TT	34.4	3.25227
CC	25.6	2.94723
CT	17.5	2.59625
TT	37.6	3.35014
CC	14.9	2.46072
TT	22.4	2.81892
CC	22.6	2.82728
TT	19.5	2.69161
CC	29	3.07232
CC	26	2.9625
CC	28	3.03659
CC	17.4	2.59129
TT	23.7	2.87243
CT	24.7	2.91227
TT	23.5	2.86433
TT	16.7	2.55607
CT	23.5	2.86433
TT	12.5	2.32079
CT	18.5	2.64479
CT	24.1	2.8885
CT	12.1	2.29577
CC	14.5	2.4385
TT	32.4	3.18798
CT	38.7	3.38249
CT	16.1	2.52508
CT	24	2.8845
CT	25.5	2.94338
CC	19.5	2.69161
CT	#N/A	#N/A
CT	#N/A	#N/A
CT	12.9	2.34529
CC	25.1	2.92791
CT	#N/A	#N/A
TT	20.5	2.73685
CC	17.8	2.611
CT	25	2.92402
CC	32.7	3.19778
CT	20.9	2.75454
CC	19.7	2.70078
TT	38	3.36198
TT	25.5	2.94338
CT	28.7	3.06169
CC	28.9	3.06878
TT	15.4	2.48794
CT	11.4	2.25062
TT	23.2	2.85209
CC	30	3.10723
TT	20.4	2.73239
TT	12.6	2.32697
CT	16.1	2.52508
CT	15.7	2.50399
CC	33.1	3.21077
CT	21.3	2.772
CT	25	2.92402
CT	27.5	3.01841
TT	29.8	3.10031
CT	17.1	2.57631
TT	11.2	2.23738
TT	14	2.41014
CT	16.5	2.54582
CT	16.8	2.56116
CT	13.1	2.35735
CT	20.2	2.72344
CT	15.2	2.47712
CT	24.5	2.90439
CC	18.7	2.65428
CC	21	2.75892
CT	10.3	2.17577
CC	27	3
CT	17.7	2.6061
CT	14.5	2.4385
CT	25.2	2.93179
TT	16.1	2.52508
CC	26.7	2.98885
CT	18.4	2.64001
TT	18.4	2.64001
CT	19.9	2.70989
CT	27	3
TT	#N/A	#N/A
CC	16.9	2.56623
TT	18.8	2.65901
CC	30.6	3.12781
CT	16.9	2.56623
CT	28.6	3.05813
CT	23.1	2.84798
CT	28.8	3.06524
CT	13.1	2.35735
TT	12.4	2.31459
CT	16.7	2.55607
CC	21.5	2.78065
CC	27	3
CT	26.6	2.98511
TT	17.6	2.60118
CT	20.7	2.74572
CT	21	2.75892
TT	16.1	2.52508
TT	13.6	2.38697
CT	19.6	2.6962
CT	27.9	3.03297
CT	14.8	2.4552
CT	39.4	3.40277
CT	19.9	2.70989
CC	13.7	2.3928
CT	12.3	2.30835
CT	25.3	2.93567
CT	22.9	2.83974
TT	12.3	2.30835
CT	20.3	2.72792
TT	22.8	2.8356
TT	19.4	2.687
TT	18.8	2.65901
CC	21.7	2.78924
CT	27	3
CT	25.9	2.95869
CC	15.9	2.51458
CT	18.5	2.64479
CC	20.8	2.75014
CC	18.8	2.65901
TT	19.7	2.70078
CC	42.5	3.48977
TT	16.9	2.56623
TT	28.8	3.06524
TT	13.8	2.39861
CC	24.3	2.89647
TT	11.8	2.27664
CT	29.8	3.10031
TT	23.2	2.85209
TT	20.9	2.75454
CT	37.5	3.34716
TT	25.8	2.95488
TT	16.2	2.5303
CC	#N/A	#N/A
CT	21.7	2.78924
CT	11.3	2.24402
TT	19.7	2.70078
CT	34	3.23961
CT	17.6	2.60118
CT	14	2.41014
CT	26.9	2.99629
CT	23.4	2.86026
CC	26.7	2.98885
CT	32.2	3.1814
CT	17.2	2.58133
CC	24.3	2.89647
CT	22.9	2.83974
TT	36.8	3.32621
CT	27.6	3.02206
CC	21.1	2.7633
CC	24.1	2.8885
CC	27.5	3.01841
CT	16.6	2.55095
CT	25.2	2.93179
TT	15	2.46621
CT	44.1	3.53302
TT	19.5	2.69161
CT	22.3	2.81472
CT	64.1	4.00208
CT	12.5	2.32079
CT	19.9	2.70989
CC	24.5	2.90439
CC	8.36	2.02956
TT	34.4	3.25227
CT	20.4	2.73239
TT	18.9	2.66371
CT	27.6	3.02206
CC	20.8	2.75014
CC	23.7	2.87243
TT	22.3	2.81472
CC	16.9	2.56623
TT	19.5	2.69161
CC	33.3	3.21722
TT	16.3	2.53549
CC	31.5	3.15818
TT	15.2	2.47712
TT	21.9	2.79779
CT	12	2.28943
CT	25.7	2.95106
CT	24.1	2.8885
TT	25.3	2.93567
CT	26.1	2.96629
CT	54	3.77976
CC	35.2	3.27729
CT	16.9	2.56623
CC	15.2	2.47712
CT	15.6	2.49867
TT	27.3	3.01107
CC	23.3	2.85618
TT	25.4	2.93953
CC	17.5	2.59625
CT	34.9	3.26795
CT	23.6	2.86838
CT	13.2	2.36333
CT	24.2	2.89249
CT	19.3	2.68237
CC	26.8	2.99257
CC	13.3	2.36928
CT	33.1	3.21077
CT	22.7	2.83145
CC	8.63	2.05118
CC	14.4	2.43288
TT	16.3	2.53549
TT	26.6	2.98511
CT	14.3	2.42724
CT	24.3	2.89647
CT	22.7	2.83145
CT	20.6	2.74129
CC	33.9	3.23643
CT	20.9	2.75454
CC	18.7	2.65428
TT	17.8	2.611
CT	16.2	2.5303
TT	18.2	2.63041
CT	17.2	2.58133
CT	27.4	3.01474
CT	21.5	2.78065
TT	19.7	2.70078
TT	15.6	2.49867
CT	27.5	3.01841
CT	14.4	2.43288
CC	23.5	2.86433
CT	26.2	2.97007
CT	27	3
CC	22.4	2.81892
CC	18.9	2.66371
CC	25.5	2.94338
CC	18.8	2.65901
CC	16.9	2.56623
CT	22.4	2.81892
CT	19.2	2.67773
CC	27.8	3.02934
CT	16.7	2.55607
CT	22.5	2.82311
CT	22	2.80204
CT	25	2.92402
CC	24.2	2.89249
CC	20.2	2.72344
CC	19.3	2.68237
CC	24.4	2.90044
TT	28.9	3.06878
TT	26.9	2.99629
TT	18.4	2.64001
CT	22.2	2.8105
CT	19	2.6684
CT	24.3	2.89647
CC	16.7	2.55607
CC	31.9	3.17149
CC	24.8	2.9162
CC	17.3	2.58632
CT	17.9	2.61588
CC	23.8	2.87646
CT	37.3	3.3412
CC	27	3
CC	21	2.75892
CC	20.8	2.75014
TT	40	3.41995
CC	20.3	2.72792
CT	24.1	2.8885
CT	16.1	2.52508
CT	38.2	3.36786
CC	24.7	2.91227
CT	21.5	2.78065
CT	18.5	2.64479
CT	28.5	3.05456
CC	19	2.6684
CT	12.1	2.29577
CT	28.4	3.05098
CT	15.7	2.50399
CT	28.1	3.0402
TT	19.7	2.70078
CT	14.8	2.4552
CT	11.4	2.25062
TT	#N/A	#N/A
CT	33	3.20753
CT	10.6	2.19669
CC	23.4	2.86026
CT	19.3	2.68237
CC	31.7	3.16485
CT	14.2	2.42156
CC	20.9	2.75454
TT	19.4	2.687
CT	20	2.71442
CT	44.3	3.53835
CT	29.6	3.09336
TT	19.2	2.67773
CT	17.2	2.58133
TT	27	3
CC	25.9	2.95869
CT	23.9	2.88049
CC	37.3	3.3412
CT	26.8	2.99257
TT	21.5	2.78065

## Sheet: Testosterone_LH ratio
rs10822184	Testo_LH_ratio	Testosterone_LH_ratio_cube
TT	6.26459	1.84345
CT	7.28516	1.93856
CT	7.16599	1.92793
TT	4.78448	1.68505
CC	4.38257	1.63648
CC	10.3346	2.1782
CC	7.80781	1.98385
CT	4.88055	1.69625
CT	6.20603	1.83769
CC	4.33028	1.62994
CC	5.68627	1.78488
CT	8.08511	2.00707
TT	3.89439	1.57331
TT	3.54331	1.52453
CT	3.42742	1.50773
CC	3.28042	1.48586
CT	5.46053	1.76094
CC	5.85859	1.80273
CT	7.71429	1.9759
CC	16.9355	2.56802
TT	6.39216	1.85588
CC	10.5785	2.1952
CT	3.75	1.55362
CC	5.39936	1.75434
CC	4.89011	1.69736
CT	6.26582	1.84357
CC	8.0719	2.00597
CC	8.70712	2.05727
TT	10	2.15443
CT	7.88732	1.99057
TT	6.71429	1.88654
CT	13.75	2.39571
CC	4.92632	1.70153
CT	7.35537	1.94477
CC	4.37086	1.63502
CC	6.54286	1.87035
TT	5.81538	1.79829
TT	7.68802	1.97366
CT	6.20879	1.83796
CT	6.5	1.86626
TT	4.83425	1.69087
CT	11.6026	2.26387
TT	4.45161	1.64502
CT	9.76852	2.13768
CC	12.7778	2.33786
CT	6.27551	1.84452
CC	4.53425	1.65514
CT	9.13208	2.09021
CC	3.01695	1.44496
CT	#N/A	#N/A
CT	7.08185	1.92036
CT	6.67638	1.88299
TT	5.95568	1.81264
CC	3.77622	1.55723
CC	3.61925	1.53535
CT	6.45022	1.86148
CT	5.09852	1.72113
TT	4.18972	1.61211
TT	8.35106	2.02884
CC	4.23326	1.61768
CT	4.33766	1.63087
TT	5.36364	1.75046
CT	16.4179	2.54159
CT	3.99504	1.58674
TT	5.83333	1.80014
CT	3.9685	1.58322
CT	6.12137	1.82929
CT	8.16393	2.01357
CC	3.99449	1.58667
TT	8.38006	2.03118
CT	7.19565	1.93059
TT	4.95712	1.70507
CT	5.14085	1.72588
CC	14.3043	2.42748
CC	4.4186	1.64095
CC	7.91209	1.99265
CT	7.98489	1.99874
CT	4.54248	1.65614
CC	5.36155	1.75024
TT	6.0793	1.82509
TT	6.93976	1.90743
CT	8.96848	2.07765
CT	7.76243	1.98
CT	7.33068	1.94259
TT	6.70732	1.88589
TT	2.46951	1.35167
TT	5.27132	1.74036
CC	6.07527	1.82469
CT	6.64157	1.87971
CT	#N/A	#N/A
CT	7.5	1.95743
TT	4.74684	1.68061
CT	7.52556	1.95966
CC	5.91422	1.80842
CT	11.7227	2.27166
CT	8.44776	2.03664
TT	3.4153	1.50595
TT	4.58015	1.66071
TT	#N/A	#N/A
CT	10.9714	2.22205
CT	17.594	2.60089
TT	4.66231	1.67058
CC	4.07173	1.59683
CT	7.7	1.97468
TT	2.34548	1.32865
CT	5.44236	1.75899
CC	3.3617	1.49803
CC	3.27988	1.48577
CC	2.6087	1.3766
CT	3.10345	1.45864
CT	2.17274	1.2952
CT	#N/A	#N/A
CT	5.91667	1.80867
CC	6.62338	1.87799
CT	6.6443	1.87996
CT	9.16996	2.0931
CC	3.69492	1.54597
CT	7.65306	1.97066
CT	9.3985	2.11034
CT	4	1.5874
TT	4.30712	1.62703
CT	5.84158	1.80099
CC	9.35714	2.10724
TT	7.2093	1.93181
CC	5.02913	1.71329
CT	8.62069	2.05044
CC	6.13497	1.83064
CT	6.59193	1.87501
CT	8.70079	2.05677
TT	8.68545	2.05556
CT	#N/A	#N/A
CC	3.85167	1.56753
CC	4.33628	1.63069
CT	#N/A	#N/A
CT	6.14815	1.83195
CT	5.32951	1.74674
CC	5.61538	1.77743
CT	2.37113	1.33348
CT	5.54348	1.76981
CT	7.22857	1.93353
TT	8.17734	2.01467
CC	10.0612	2.15882
CC	7.54045	1.96095
CT	4.1387	1.60554
CT	5.02618	1.71296
TT	3.84858	1.56711
CC	5.41082	1.75558
CT	5.5527	1.77079
CC	7.0625	1.91861
CC	2.15278	1.29122
CT	3.42495	1.50736
CT	7.23881	1.93444
CT	5.64748	1.78081
CT	3.64516	1.539
CT	4.03955	1.59262
CT	9.44444	2.11378
CT	5.91346	1.80834
CT	5.37946	1.75218
CT	14.7847	2.45436
TT	9.04545	2.08358
CC	6.94678	1.90807
CC	8.01587	2.00132
TT	10.4889	2.18899
CT	6.91406	1.90507
CT	3.19383	1.47267
TT	9.25287	2.09939
TT	6.59836	1.87562
CC	6.16438	1.83357
CT	4.63659	1.6675
CC	5.87174	1.80408
CC	7.02771	1.91545
CT	4.90272	1.69881
CC	4.4186	1.64095
CC	3.10705	1.4592
TT	3.54005	1.52406
CC	5.85145	1.802
TT	1.42857	1.12625
CC	8.95556	2.07665
TT	5.58282	1.77399
CT	2.98361	1.43962
CT	3.21429	1.4758
TT	5.43379	1.75806
TT	4.93177	1.70216
CC	9.9726	2.15247
CT	9.90385	2.14751
CC	6.4214	1.8587
TT	8.28767	2.02369
CT	14.8734	2.45926
CT	4.20319	1.61384
CC	3.96524	1.58279
CC	8.70968	2.05747
CC	14.2017	2.42166
CC	6.11529	1.82869
CC	5.93284	1.81031
CC	5.82375	1.79915
TT	3.48837	1.51661
CT	9.90385	2.14751
CT	5.69492	1.78578
CC	6.34228	1.85104
CT	8.67647	2.05485
CT	5.74837	1.79135
TT	3.86777	1.56971
TT	4.62941	1.66664
#N/A	6.34731	1.85153
CC	9.55801	2.12221
CC	6.40553	1.85717
CT	11.0317	2.22612
CT	6.8915	1.903
CC	5.17787	1.73002
CC	4.07407	1.59714
CC	4.02685	1.59094
CT	7.35202	1.94447
CT	6.60131	1.8759
TT	7.67045	1.97215
CT	4.07563	1.59734
CC	2.59804	1.37472
CT	10.6878	2.20274
TT	4.48485	1.64911
CT	5.11111	1.72255
CC	5.69682	1.78598
CT	2.91118	1.42787
CC	3.55818	1.52666
CT	8.79121	2.06387
CT	3.67688	1.54345
CC	3.48333	1.51588
CT	5.35147	1.74914
CT	7.01266	1.91408
TT	15.1538	2.47461
CT	5.5	1.76517
CC	3.31597	1.4912
CT	10.6996	2.20355
CC	3.83659	1.56548
CT	3.41924	1.50653
CT	1.54745	1.15666
CT	4.63063	1.66679
TT	4.77108	1.68347
CC	5.57047	1.77268
CT	12.2581	2.30572
CT	10.5159	2.19086
CT	6.95946	1.90923
CT	5.77821	1.79445
TT	11.2879	2.24321
CT	10.5051	2.19011
TT	3.29384	1.48788
CT	5.01779	1.712
CT	4.4713	1.64745
TT	7.47126	1.95493
CC	5.12748	1.72439
CC	6.76471	1.89125
CC	11.4024	2.25078
CT	11.2626	2.24154
TT	#N/A	#N/A
CC	7.88288	1.99019
CT	8.91129	2.07323
CT	5.97468	1.81456
CC	7.10037	1.92203
CT	4.25856	1.62089
CT	7.04403	1.91693
CT	4.28928	1.62478
TT	9.5102	2.11867
CC	6.71533	1.88664
CT	4.10687	1.60141
CT	7.03488	1.9161
TT	5.06787	1.71768
CT	6.00962	1.81809
TT	5.37764	1.75199
CC	6.66667	1.88207
TT	6.24113	1.84114
CT	3.56707	1.52793
CT	4.9359	1.70264
CT	6.02778	1.81992
CT	6.48094	1.86443
CC	3.19756	1.47324
CC	3.81579	1.56265
TT	4.9789	1.70757
TT	8.72576	2.05874
CT	5.22193	1.73491
TT	2.41497	1.34164
TT	3.98671	1.58564
CC	18.4337	2.64162
CT	4.20664	1.61428
CC	7.56545	1.96311
TT	7.11217	1.9231
TT	10.7065	2.20402
CC	2.93522	1.43179
TT	2.81664	1.41225
CT	5.78652	1.79531
CC	5.78406	1.79505
CT	9.86175	2.14446
CT	7.87879	1.98985
TT	16.7347	2.55784
CT	6.7867	1.8933
CC	2.75862	1.40248
CC	4.32712	1.62955
CC	5.83333	1.80014
CT	6.56015	1.87199
CT	4.38119	1.6363
CT	2.74005	1.39933
TT	3.79404	1.55967
CC	5.39216	1.75356
CT	8.5283	2.04309
CT	#N/A	#N/A
TT	10.0546	2.15835
TT	7.37327	1.94635
CT	10.1773	2.16709
TT	4.92795	1.70172
CC	12.4583	2.31821
CT	3.82263	1.56358
CT	9.96377	2.15183
CT	5.74163	1.79065
CT	4.41237	1.64018
TT	9.81818	2.1413
TT	7.3064	1.94044
CC	5.54299	1.76976
CC	3.63636	1.53776
CT	3.62928	1.53676
CT	2.23529	1.30751
CT	4.54717	1.65671
TT	3.94805	1.5805
CT	2.63823	1.38178
CC	2.49319	1.35597
TT	7.92169	1.99345
CT	6.35854	1.85262
TT	5.79602	1.79629
CT	7.42604	1.95098
CT	3.52078	1.52129
CT	6.68317	1.88362
CC	4.77021	1.68337
TT	5.31792	1.74548
CT	40.0625	3.42173
CT	2.51923	1.36068
CT	7.45152	1.95321
CT	12.697	2.33292
CT	6.72535	1.88758
TT	7.71875	1.97628
CC	4.48763	1.64945
TT	3.39161	1.50246
CT	7.88945	1.99074
CT	5.67639	1.78385
TT	8.36879	2.03027
CC	8.84434	2.06802
CC	6.05714	1.82287
CC	8.69707	2.05648
CC	7.06564	1.91889
CT	6.12472	1.82963
TT	10.9251	2.21892
CC	5.83466	1.80027
CT	4.62838	1.66652
CC	5.97156	1.81425
TT	5.26531	1.7397
TT	3.45979	1.51246
TT	4.54545	1.6565
CC	4.49912	1.65086
CC	6.13546	1.83069
CC	19.4318	2.68847
CC	#N/A	#N/A
CT	5.67857	1.78407
TT	6.78571	1.89321
TT	7.96296	1.99691
CT	11.3356	2.24637
CC	1.44828	1.1314
CC	3.79549	1.55987
CT	5.2439	1.73734
CT	7.20126	1.93109
CC	6.56593	1.87254
CC	5.86745	1.80364
CT	9.58449	2.12417
CC	4.97354	1.70695
TT	#N/A	#N/A
CT	11.7442	2.27304
CT	11.8687	2.28105
CC	6.25882	1.84288
TT	11.1282	2.23259
CC	4.79452	1.68622
TT	6.94949	1.90832
CT	5.97744	1.81484
CT	7.98995	1.99916
TT	3.51402	1.52032
CC	4.61285	1.66465
CC	10.0293	2.15654
TT	5.15152	1.72708
CC	4.58763	1.66161
CT	7.5	1.95743
CC	8.11966	2.00992
CT	4.10256	1.60085
CT	6.23134	1.84018
TT	4.20863	1.61453
CC	3.61111	1.53419
TT	7.22008	1.93277
CT	3.09381	1.45713
CT	9.92395	2.14896
CC	7.02065	1.91481
CT	5.52817	1.76818
TT	10.1515	2.16526
TT	5.40146	1.75457
CT	6.26277	1.84327
TT	5.26235	1.73937
CT	3.95402	1.5813
CT	6.80147	1.89467
CT	4.41233	1.64017
TT	3.58056	1.52986
CT	4.53642	1.65541
CT	5.52023	1.76734
TT	4.19913	1.61332
CT	4.95025	1.70429
CC	5.91418	1.80842
CC	4.54198	1.65608
CT	5.79399	1.79608
CT	5.97458	1.81455
CC	6.25731	1.84273
CC	8.93333	2.07494
CT	6.81416	1.89585
CT	2.65347	1.38443
CT	3.22034	1.47673
TT	10.1606	2.16591
TT	3.52941	1.52254
CC	6.22318	1.83938
TT	7.70393	1.97502
CC	2.45823	1.34961
TT	8.6052	2.04921
CT	3.90773	1.5751
CT	4.11765	1.60281
CC	15.2174	2.47807
CT	7.10145	1.92213
TT	3.93464	1.57871
CT	#N/A	#N/A
CT	4.47566	1.64798
TT	11.4793	2.25582
TT	4.47427	1.64781
TT	9.30481	2.10331
TT	6.88235	1.90215
CC	7.03704	1.9163
CC	2.11765	1.28416
CC	8.21687	2.01791
TT	5.86751	1.80365
CC	6.64671	1.88019
CT	#N/A	#N/A
TT	7.69029	1.97385
CT	5.07042	1.71797
CT	3.62667	1.53639
CC	10.5778	2.19515
CT	6.01382	1.81852
CC	7.07904	1.9201
TT	7.32824	1.94238
CC	2.77188	1.40473
TT	6.47841	1.86419
CT	15.8824	2.51365
CT	9.45607	2.11464
CC	5.66879	1.78305
TT	8.14433	2.01196
CT	11.6949	2.26986
CT	8.90244	2.07254
CC	6.9378	1.90725
TT	6.50558	1.86679
TT	7.48175	1.95584
CT	5.6	1.77581
CC	6.08069	1.82523
CT	5.66901	1.78307
CT	7.35135	1.94442
CT	4.78469	1.68507
TT	8.94737	2.07602
CT	6.18221	1.83533
TT	4.21782	1.61571
CC	5.89806	1.80677
CC	7.94521	1.99542
TT	4.25856	1.62089
TT	6.19512	1.83661
CT	8.35052	2.02879
CC	11.7254	2.27183
TT	10.5263	2.19159
CT	12.2222	2.30347
TT	5.75342	1.79188
CT	6.41148	1.85775
CT	6.7893	1.89354
CT	6.01423	1.81856
TT	4.27208	1.62261
CT	5.63739	1.77975
CT	3.48101	1.51554
CT	4.43281	1.64271
TT	3.46269	1.51288
CC	13.1351	2.35945
CT	6.98113	1.91121
CT	4.78516	1.68512
TT	3.1	1.4581
CC	5.46512	1.76143
CT	5.37634	1.75185
CC	8.46154	2.03774
CT	4.01747	1.58971
CT	4.80885	1.6879
CC	10.4673	2.18748
CT	6.52174	1.86833
CT	7.07207	1.91947
CC	7.49077	1.95663
CC	10	2.15443
CT	4.46128	1.64621
CC	4.50394	1.65144
CT	2.32407	1.3246
TT	20.2469	2.72554
CC	8.28025	2.02309
CC	4.69809	1.67484
CT	6.9	1.90378
CT	8.11594	2.00962
CT	3.50877	1.51956
CC	10.7323	2.20579
CC	7.86667	1.98883
CT	12.6994	2.33307
TT	2.60771	1.37643
TT	10.6358	2.19916
TT	4.32331	1.62907
CC	4.68354	1.67311
CC	3.42175	1.50689
CT	9.81413	2.141
CT	8.55372	2.04512
CT	9.47955	2.11639
CT	8.31486	2.0259
CT	6.1512	1.83226
CC	7.54569	1.9614
CT	8.53175	2.04337
CC	4.61121	1.66445
TT	3.19805	1.47331
CT	5.96059	1.81313
CT	3.58586	1.53061
TT	6.29969	1.84688
CC	2.87645	1.42217
CT	4.11273	1.60218
CT	3.63112	1.53702
TT	5.11509	1.723
CC	4.11765	1.60281
TT	8.54545	2.04446
CT	7.61773	1.96762
CT	7.14628	1.92616
TT	1.90227	1.23906
CC	4.66192	1.67053
CT	6.20178	1.83727
CT	4.78908	1.68559
CT	4.36364	1.63412
CC	9.92933	2.14935
CT	9.59821	2.12519
TT	8.06897	2.00573
CC	2.17304	1.29526
CT	3.8206	1.56331
TT	5.06494	1.71735
TT	7.9646	1.99705
CT	3.12632	1.46221
TT	4.56274	1.6586
CT	4.69526	1.67451
TT	#N/A	#N/A
TT	6.5411	1.87018
CT	6.96078	1.90935
TT	8.90805	2.07298
CT	10.8051	2.21077
CC	8.78788	2.06361
CC	4.2029	1.6138
CT	3.44418	1.51018
CC	2.85036	1.41786
CT	5.7377	1.79025
TT	19.8131	2.70594
CT	11.9375	2.28545
CT	5.68027	1.78425
CT	1.76235	1.2079
#N/A	7.17054	1.92834
CC	11.3961	2.25036
CT	2.85251	1.41822
CC	3.85993	1.56865
CT	5.65041	1.78112
CC	3.50759	1.51939
CT	6.82186	1.89656
CT	3.22314	1.47716
CT	3.2816	1.48603
CT	5.95062	1.81212
TT	5.62691	1.77865
CT	3.33333	1.4938
CC	7.96421	1.99701
TT	2.90023	1.42608
CC	14.7771	2.45393
CC	17.7273	2.60744
TT	3.5641	1.52751
CC	7.6087	1.96684
CT	6.12385	1.82954
TT	3.50265	1.51868
CT	4.34524	1.63182
CT	6.59664	1.87546
CT	8.26923	2.02219
TT	6.21181	1.83826
CT	4.37762	1.63586
CC	7.26727	1.93697
CC	4.7205	1.6775
TT	9.45946	2.11489
CT	5.22248	1.73497
CC	8.89205	2.07173
CT	5.67273	1.78346
CT	6.08949	1.82611
CT	12.2549	2.30553
CT	1.28644	1.08759
CT	6.3145	1.84833
CT	5.76812	1.7934
CT	7.20588	1.9315
TT	3.9661	1.5829
CT	3.18991	1.47206
CT	7.32673	1.94224
CT	7.12446	1.9242
TT	6.1194	1.8291
CC	16.3793	2.5396
CT	6.6879	1.88407
CT	6.05422	1.82258
CT	4.98168	1.70789
CT	6.83377	1.89767
TT	4.97006	1.70656
TT	4.75645	1.68175
CT	5.44669	1.75945
CC	6.86084	1.90017
TT	5.37367	1.75155
CT	6.21951	1.83902
CT	7.34426	1.94379
TT	5.46296	1.7612
CC	4.57399	1.65996
CC	5.23529	1.73639
CT	10.137	2.16423
TT	6.02564	1.81971
CT	5.76687	1.79327
CT	9.54545	2.12128
CT	11.3704	2.24867
TT	8.26667	2.02198
TT	5.76792	1.79338
CT	4.74409	1.68029
CT	3.21691	1.4762
CT	4.3508	1.63251
CC	8.78104	2.06308
CT	6.30928	1.84782
CT	8.20388	2.01685
CT	4.82085	1.6893
CT	5.63525	1.77953
CT	5.50926	1.76616
CC	4.11765	1.60281
CT	4.98127	1.70784
CT	5.5618	1.77176
CT	6.11524	1.82868
CT	5.91281	1.80828
CT	6.60305	1.87607
TT	2.79279	1.40825
TT	3.93862	1.57924
CT	8.55556	2.04526
CT	3.55839	1.52669
TT	5.1711	1.72926
CC	8.89423	2.0719
CT	3.76761	1.55604
CT	6.72481	1.88753
TT	8.63971	2.05195
TT	4.46203	1.64631
CT	2.89402	1.42506
CC	6.74912	1.8898
CT	7.26343	1.93663
CT	9.58716	2.12437
CT	#N/A	#N/A
CT	5.44662	1.75945
CT	7.60218	1.96628
CT	6.48562	1.86488
CC	7.07989	1.92018
CC	6.35945	1.85271
CC	5.6	1.77581
CC	11.0196	2.2253
TT	5.55024	1.77053
CC	2.90541	1.42693
CT	#N/A	#N/A
CC	6.65428	1.88091
TT	3.91771	1.57644
CC	8.20611	2.01703
CC	10.1143	2.16261
CC	5.09479	1.72071
CC	7.31982	1.94163
CC	4.1868	1.61174
CT	#N/A	#N/A
TT	7.90514	1.99206
CT	3.98827	1.58585
CT	6.71329	1.88645
CT	3.50701	1.51931
CT	5.70962	1.78732
#N/A	7.65472	1.9708
TT	4.23932	1.61845
CC	4.69072	1.67397
CC	4.86014	1.69388
CT	4.62617	1.66625
TT	5.30899	1.7445
CT	10.428	2.18474
TT	8.36983	2.03036
CT	10	2.15443
CT	12.5551	2.3242
CT	3.73068	1.55094
CT	3.0662	1.45278
CT	8.3642	2.0299
CC	4.59574	1.66259
CC	6.19497	1.83659
CT	2.51656	1.3602
CT	4.70297	1.67542
TT	5.79861	1.79656
CC	6.91617	1.90526
CC	8.13559	2.01124
CT	7.7208	1.97646
CC	5.66434	1.78258
TT	3.90582	1.57484
CT	7.97153	1.99762
CC	6.06407	1.82357
CT	3.42365	1.50717
CT	7.69231	1.97402
CC	8.19495	2.01612
TT	3.05556	1.4511
CT	4.36916	1.6348
CT	7.5102	1.95832
TT	4.05882	1.59514
CT	6.56716	1.87266
CT	5.89474	1.80643
TT	#N/A	#N/A
CT	8.15498	2.01283
CT	2.63804	1.38174
CT	7.48936	1.95651
CT	4.90956	1.6996
CT	3.58452	1.53042
CT	1.87361	1.2328
CC	5.9322	1.81025
CT	5.10345	1.72169
CT	14.6207	2.44525
CT	5.30303	1.74385
CT	46.7647	3.60279
CT	5.11792	1.72331
CC	10.3788	2.1813
TT	6.44214	1.8607
CC	4.13861	1.60553
TT	5.97656	1.81475
CT	4.30335	1.62656
CC	7.64706	1.97014
CT	9.75124	2.13642
TT	1.37328	1.11153
CT	18.8153	2.65973
CT	4.48441	1.64906
CT	4.78424	1.68502
CT	8.22981	2.01897
TT	5.34161	1.74806
CT	4.32384	1.62913
CC	5.78341	1.79499
CC	8.27044	2.02229
CT	7.51269	1.95854
CT	5.82569	1.79935
CC	#N/A	#N/A
TT	4.72656	1.67822
CC	5.90244	1.80722
CT	11.3757	2.24901
CT	6.47638	1.86399
CT	7.34615	1.94396
CT	3.37335	1.49976
CC	7.54032	1.96094
CT	5.1462	1.72648
CT	4.02402	1.59057
CT	4.38596	1.6369
TT	7.8125	1.98425
CT	3.70588	1.5475
CT	5.1259	1.72421
CT	8.01802	2.0015
CC	7.96935	1.99744
TT	7.57679	1.96409
TT	4.97817	1.70748
CT	4.24242	1.61884
TT	8.31633	2.02602
TT	6.22754	1.83981
TT	5.72603	1.78903
CC	11.7797	2.27533
TT	4.34483	1.63176
CC	14.3846	2.43201
CC	9.34884	2.10662
CT	11.7436	2.273
TT	5.83133	1.79993
CC	9.82143	2.14153
#N/A	5.58182	1.77388
TT	5.21739	1.73441
CT	11.1707	2.23543
TT	3.25959	1.4827
CC	9.18455	2.09421
CC	4.60352	1.66353
TT	3.61111	1.53419
CC	#N/A	#N/A
TT	#N/A	#N/A
CT	6.40506	1.85713
TT	4.9863	1.70841
CT	3.94595	1.58022
CT	9.29032	2.10221
CT	7.05882	1.91827
CT	2.537	1.36387
CT	3.56358	1.52743
TT	4.67391	1.67196
CT	7.70435	1.97505
CT	4.78964	1.68565
CC	5.83072	1.79987
CC	6.32959	1.8498
CC	4.92375	1.70124
CC	8.4	2.03279
CT	2.84783	1.41744
CC	4.54685	1.65667
CT	5.54324	1.76979
#N/A	2.74945	1.40093
TT	6.69516	1.88475
CC	5.22293	1.73502
TT	9.03846	2.08304
TT	5.27149	1.74038
CC	2.5672	1.36926
CC	3.90244	1.57439
CT	6.86047	1.90014
TT	5.07042	1.71797
TT	2.55149	1.36646
CT	5.21739	1.73441
TT	6.13537	1.83068
CC	8.09231	2.00766
CT	9.34524	2.10635
CC	9.07407	2.08577
TT	8.10976	2.0091
CT	2.30872	1.32167
CT	15.6643	2.5021
CT	4.72112	1.67757
CT	4.50435	1.6515
CT	4.494	1.65023
CC	16.2162	2.53114
CT	10.1887	2.1679
CT	5.39945	1.75435
TT	10.8252	2.21214
TT	11.3021	2.24415
CT	3.7037	1.5472
CT	8.84259	2.06789
TT	10.4147	2.18382
CC	4.66321	1.67069
CT	14.3038	2.42745
CT	5.94891	1.81195
CT	3.52941	1.52254
CT	4.40716	1.63953
CC	4.19277	1.6125
TT	8.19048	2.01575
TT	8.61423	2.04993
CT	2.55061	1.36631
CT	4.76346	1.68257
CT	5.37994	1.75224
CC	6.80851	1.89533
CC	2.33385	1.32645
CC	7.07865	1.92007
TT	3.50467	1.51897
CC	7.05882	1.91827
TT	5.35248	1.74925
CT	3.9604	1.58214
TT	4.30921	1.62729
CT	3.9322	1.57838
CT	18.5612	2.6477
CC	7.18023	1.92921
CC	5.91111	1.8081
TT	6.67431	1.88279
TT	3.65103	1.53983
TT	1.82524	1.2221
CT	7.10938	1.92284
CT	17.4194	2.59225
CT	3.15642	1.46689
CT	10.8808	2.21592
CT	6.43735	1.86024
CT	4.8105	1.68809
TT	2.79621	1.40882
CT	3.93891	1.57928
CC	3.90498	1.57473
CT	4.48529	1.64916
CT	4.45	1.64483
CT	4.11405	1.60235
TT	1.73317	1.2012
CT	4.41026	1.63991
CT	10.7328	2.20582
CT	4.13519	1.60509
CT	6.87117	1.90112
TT	6.5508	1.87111
CT	5.46667	1.7616
CC	5.9306	1.81009
CT	4.40404	1.63914
CT	6.30556	1.84746
CT	6.8652	1.90057
CT	7.84091	1.98665
TT	4.62585	1.66621
CT	9.20886	2.09605
CC	4.53184	1.65485
TT	5.67273	1.78346
CT	2.68056	1.38913
CC	3.97985	1.58473
CT	6.22951	1.84
CC	11.7771	2.27516
CC	3.26558	1.48361
CT	5.89065	1.80601
CC	3.97619	1.58425
CT	7.4359	1.95184
CT	7.59494	1.96566
TT	4.55847	1.65808
CT	3.73214	1.55115
CC	4.24623	1.61933
CT	8.84211	2.06785
CC	3.62869	1.53668
CT	6.32432	1.84929
CT	6.21253	1.83833
CT	7.93919	1.99492
TT	4.71976	1.67741
CT	4.20139	1.61361
CT	7.29032	1.93902
CC	7.58403	1.96472
CT	4.50467	1.65153
CT	12.64	2.32943
CT	3.87931	1.57127
CC	8.30508	2.02511
CT	3.24376	1.4803
CT	5.058	1.71656
CC	5.48387	1.76345
CT	8.01587	2.00132
CC	6.88679	1.90256
CT	2.55183	1.36652
CT	12.4242	2.3161
CC	2.85464	1.41857
CT	4.21053	1.61478
CC	5.87473	1.80439
CC	6.53117	1.86923
CT	2.68174	1.38933
CT	9.61832	2.12667
CT	2.77778	1.40572
CT	3.04202	1.44895
CT	9.11616	2.08899
CC	7.83133	1.98584
TT	4.84163	1.69173
CC	6.58667	1.87451
CT	6.16099	1.83323
CC	7.72059	1.97644
TT	6.83128	1.89744
CC	5.36449	1.75056
TT	5.9751	1.8146
CT	5.09859	1.72114
CT	8.05	2.00416
CT	5.21315	1.73394
CT	10.9615	2.22139
CT	11.8519	2.27997
CC	5.31969	1.74567
CC	6.65428	1.88091
CC	10.0369	2.15708
CT	5.98174	1.81527
CC	3.08962	1.45647
CC	2.47354	1.3524
TT	10.2473	2.17205
CT	4.36111	1.6338
CT	5.2381	1.7367
CC	5.4955	1.76469
CT	9.01695	2.08139
TT	4.77064	1.68342
CT	4.16431	1.60885
CT	3.76081	1.55511
CT	9.05	2.08393
CC	#N/A	#N/A
CT	4.09091	1.59934
TT	4.58886	1.66176
TT	7.7748	1.98105
CT	3.56659	1.52786
TT	5.21858	1.73454
TT	7.83333	1.98601
CT	3.59307	1.53164
CT	7.96875	1.99739
CT	2.1315	1.28695
TT	6.54867	1.8709
CC	8.05353	2.00445
CT	9.49398	2.11746
CT	3.56725	1.52796
CT	9.21466	2.09649
CT	3.51893	1.52103
CT	9.09091	2.08706
CT	1.90196	1.23899
CT	9.23372	2.09794
CC	2.78583	1.40708
CT	7.31928	1.94158
TT	3.43548	1.50891
TT	5.75419	1.79196
CT	5.6	1.77581
CC	8.38202	2.03134
TT	8.89868	2.07225
CC	3.1454	1.46518
CC	4.11877	1.60296
TT	4.65798	1.67006
CC	3.31671	1.49131
CC	3.42733	1.50771
CT	6.09375	1.82654
CT	6.10592	1.82775
TT	5.78544	1.7952
CT	4.84536	1.69216
TT	4.47368	1.64774
TT	4.35714	1.6333
CC	5.13228	1.72492
CT	3.24459	1.48043
CT	8.12217	2.01013
TT	16.3636	2.53879
CC	9.24638	2.09889
TT	4.74194	1.68004
TT	11.0697	2.22866
CC	5.87349	1.80426
CC	6.02787	1.81993
CC	6.88482	1.90238
TT	8.29787	2.02452
CC	12.071	2.29394
CC	6.86275	1.90035
CT	3.57367	1.52887
TT	9.17476	2.09346
TT	5.38251	1.75251
TT	7.30159	1.94002
CT	7.68473	1.97337
TT	4.80392	1.68732
CT	7.27444	1.93761
TT	4.94737	1.70395
CT	3.9527	1.58112
CC	5.97561	1.81466
CT	6.50838	1.86706
CT	6.57074	1.873
CC	4.59916	1.663
CC	4.63291	1.66706
TT	6.24294	1.84132
CT	12.1633	2.29976
CT	3.67925	1.54378
CT	5.42936	1.75758
CT	5.06812	1.71771
CT	7.28916	1.93892
TT	5.95588	1.81266
CC	8.48375	2.03953
CT	8.53659	2.04375
CC	4.71058	1.67632
CC	3.7381	1.55197
CC	3.76033	1.55504
TT	12.6623	2.3308
CT	7.09163	1.92124

## Sheet: TxLH
rs10822184	TxLH	TxLH_log
TT	34.515	3.54139
TT	69.906	4.24715
CC	73.217	4.29343
CT	63.18	4.14599
CT	40.635	3.70463
CT	58.696	4.07237
CC	46.376	3.83678
CT	41.184	3.71805
CC	32.832	3.4914
CT	87.928	4.47652
TT	206.64	5.33098
CT	43.719	3.77778
CT	57.768	4.05643
TT	134.688	4.90296
CT	127.626	4.8491
TT	98.226	4.58727
TT	57.085	4.04454
CT	64.581	4.16792
CT	53.312	3.97616
CT	59.891	4.09253
CC	141.515	4.95241
TT	215.967	5.37513
CC	88.929	4.48784
CC	74.148	4.30606
CC	91.728	4.51883
CT	#N/A	#N/A
TT	24.723	3.20773
CC	168.3	5.12575
CT	8.9518	2.19185
CT	80.676	4.39044
TT	49.632	3.90464
CT	45.436	3.8163
CC	36.811	3.6058
CT	70.488	4.25544
CT	36.2	3.58906
CC	141.015	4.94887
CT	23.944	3.17572
CT	56.76	4.03883
TT	63.92	4.15763
TT	41.377	3.72273
CT	292.824	5.67957
CC	35.941	3.58188
CT	93.958	4.54285
CT	80.678	4.39047
CC	88.592	4.48404
TT	149.755	5.009
CT	105.456	4.65829
TT	75.258	4.32092
CT	64.255	4.16286
CC	87.525	4.47192
CT	75.504	4.32419
CT	#N/A	#N/A
CC	154.413	5.03963
CC	169.912	5.13528
CT	37.088	3.61329
CT	44.622	3.79823
CC	157.586	5.05997
CT	125.849	4.83508
TT	104.14	4.64574
CC	232.497	5.44888
CT	77.979	4.35644
CT	351.388	5.86189
CT	60.697	4.10589
CC	100.466	4.60982
CT	52.089	3.95295
CT	138.348	4.92977
CT	50.32	3.9184
CT	78.47	4.36272
TT	31.948	3.46411
#N/A	47.73	3.86556
CC	33.6	3.51453
CC	105.02	4.65415
CT	43.722	3.77785
CC	50.52	3.92237
CC	92.625	4.52856
CT	92.144	4.52335
CT	33.396	3.50844
TT	30.59	3.42067
CC	63.893	4.15721
CT	102.816	4.63294
CT	293.865	5.68312
#N/A	168.85	5.12901
CT	43.646	3.77611
CT	122.24	4.80599
CT	165.024	5.10609
CT	52.224	3.95554
CT	82.264	4.40993
CC	110.124	4.70161
TT	91.63	4.51776
CT	55.86	4.02285
CT	80.135	4.38371
CC	110.016	4.70063
TT	76.285	4.33448
CC	103.734	4.64183
CT	102.754	4.63234
CT	#N/A	#N/A
CC	71.424	4.26863
CC	269.192	5.59542
TT	45.75	3.82319
#N/A	55.924	4.02399
CT	48.618	3.88399
CC	67.797	4.21652
CC	57.12	4.04515
TT	58.52	4.06937
TT	156.672	5.05415
TT	116.603	4.75878
CT	93.294	4.53576
CT	95.2	4.55598
CC	52.635	3.96338
CT	64.883	4.17259
CC	100.602	4.61117
CT	72.61	4.2851
CT	95.121	4.55515
CC	34.476	3.54026
CC	40.033	3.6897
#N/A	70.808	4.25997
TT	58.656	4.07169
CC	70.8	4.25986
CT	48.048	3.8722
CC	88.536	4.48341
CC	72.838	4.28824
TT	119.52	4.78348
CT	40.454	3.70017
CC	73.712	4.30017
TT	231.736	5.4456
CC	45.123	3.80939
TT	29.9936	3.40098
CT	99.935	4.60452
CT	68.972	4.2337
CT	167.596	5.12156
CT	64.695	4.16968
TT	45.57	3.81925
CC	144.3	4.97189
TT	56.296	4.03062
CT	93.86	4.5418
CT	99.705	4.60222
CT	41.724	3.73108
CC	113.05	4.72783
CC	#N/A	#N/A
CT	71.508	4.26981
CT	81.72	4.4033
CC	86.58	4.46107
CC	110.763	4.70739
CT	72.9	4.28909
CT	86.58	4.46107
TT	58.658	4.07172
CT	190.976	5.25215
CT	189.378	5.24375
CT	72.384	4.28199
TT	22.6512	3.12021
CT	75.719	4.32703
CC	71.997	4.27662
CC	54.144	3.99165
TT	50.715	3.92622
CT	60.75	4.10677
CT	37.128	3.61437
CT	116.982	4.76202
CT	55.919	4.0239
TT	46.92	3.84844
CC	239.274	5.47761
CC	189.162	5.2426
CT	62.37	4.13308
CT	59.89	4.09251
CC	#N/A	#N/A
CC	56.33	4.03123
CC	112.23	4.72055
CC	55.013	4.00757
CT	45.312	3.81357
CC	308.348	5.73123
CC	145.518	4.9803
CC	133.385	4.89324
CT	136.776	4.91834
CT	171.36	5.14377
TT	34.72	3.54732
CC	60.939	4.10987
CC	75.67	4.32638
CT	75.945	4.33001
CT	60.264	4.09873
TT	39.824	3.68447
CT	86.416	4.45917
CT	105.922	4.6627
CT	66.748	4.20092
CC	159.132	5.06973
CC	77.517	4.3505
CC	50.025	3.91252
CT	107.616	4.67857
CC	158.883	5.06817
CC	#N/A	#N/A
CT	104	4.64439
CT	74.664	4.313
TT	78.948	4.36879
TT	124.862	4.82721
CT	142.956	4.96254
CC	50.904	3.92994
TT	64.288	4.16337
CT	75.361	4.32229
CT	65.136	4.17648
TT	44.556	3.79675
TT	106.272	4.666
CT	123.475	4.81604
TT	44.064	3.78564
CT	47.6	3.86283
CC	111.303	4.71226
CT	60.976	4.11048
CT	189.543	5.24462
CT	134.2	4.89933
CT	65.583	4.18332
CT	68.6	4.22829
CT	78.12	4.35825
TT	91.44	4.51568
CC	21.45	3.06572
CC	105.462	4.65835
CT	38.376	3.64743
CT	152.39	5.02644
CC	22.04	3.09286
CT	138.96	4.93419
CT	182.896	5.20892
TT	45.938	3.82729
CT	38.1095	3.64046
CC	80.682	4.39052
CC	75.582	4.32522
CT	126.936	4.84368
CT	33.741	3.51871
CT	81.039	4.39493
TT	169.818	5.13473
CT	154.98	5.0433
CT	68.876	4.23231
CT	44.655	3.79897
CC	147.6	4.99451
CC	99.22	4.59734
CT	148.925	5.00344
TT	42.9	3.75887
CC	63.875	4.15693
TT	77.615	4.35176
CC	51.678	3.94503
TT	137.18	4.92129
TT	37.152	3.61502
CT	37.13	3.61443
CC	52.897	3.96835
CT	104.076	4.64512
CC	59.946	4.09344
CT	165.006	5.10598
TT	121.352	4.7987
CC	69.064	4.23503
CT	54.648	4.00091
CT	145.542	4.98046
CC	145.782	4.98211
CT	34.419	3.53861
CT	158.678	5.06688
TT	49.6	3.90399
CT	100.32	4.60837
CT	74.82	4.31509
TT	55.384	4.01429
CC	134.73	4.90327
CT	42.534	3.7503
CT	66.402	4.19573
CT	87.325	4.46964
CT	56.52	4.03459
CC	125.936	4.83577
TT	41.28	3.72038
CT	62.944	4.14225
CC	128.62	4.85686
CT	165.44	5.10861
CT	#N/A	#N/A
TT	36.248	3.59038
CT	66.086	4.19096
TT	#N/A	#N/A
CT	54.02	3.98935
CT	167.132	5.11878
CT	46.184	3.83263
TT	209.484	5.34465
TT	89.817	4.49777
CT	90.552	4.50592
CT	106.92	4.67208
CC	#N/A	#N/A
TT	87.808	4.47515
CC	93.291	4.53572
CC	107.433	4.67687
CC	43.215	3.76619
CT	77.655	4.35228
CT	152.746	5.02878
CT	109.415	4.69515
CT	24.563	3.20124
CT	104.624	4.65037
TT	49.042	3.89268
CC	230.843	5.44174
TT	108.17	4.6837
CT	33.616	3.515
CT	58.233	4.06445
CC	23.814	3.17027
TT	106.92	4.67208
CT	20.086	3.00002
TT	31.326	3.44445
CT	145.44	4.97976
CT	78.21	4.3594
TT	58.41	4.06749
CT	44.756	3.80123
TT	#N/A	#N/A
TT	54.74	4.00259
CC	22.1	3.09558
CT	101.024	4.61536
TT	63.664	4.15362
TT	36.12	3.58685
CC	77.154	4.3458
CC	51.379	3.93923
CT	23.625	3.16231
CT	128.14	4.85312
CT	122.165	4.80537
TT	55.772	4.02127
CC	49.686	3.90572
TT	55.444	4.01537
CT	178.996	5.18736
TT	16.638	2.81169
CT	107.695	4.6793
CC	88.088	4.47834
CT	160.02	5.0753
CC	116.622	4.75894
CT	57.75	4.05612
CT	177.002	5.17616
CT	47.916	3.86945
TT	65.221	4.17778
TT	53.019	3.97065
CC	42.612	3.75214
CT	83.676	4.42695
CC	39.864	3.68547
TT	107.565	4.6781
CT	73.815	4.30156
CT	49.098	3.89382
CT	70.433	4.25466
CC	53.676	3.98297
CT	27.27	3.30579
CT	109.564	4.69651
TT	71.478	4.26939
CT	76.557	4.33804
CT	34.615	3.54429
CT	146.41	4.98641
CC	56.322	4.03109
CC	73.188	4.29303
CC	172.368	5.14963
CT	45.08	3.80844
CT	64.13	4.16091
CC	81.528	4.40095
CT	124.906	4.82756
CT	39.039	3.66456
CT	109.319	4.69427
CC	216.601	5.37806
CC	120.652	4.79291
TT	99.008	4.5952
CT	111.02	4.70971
CT	176.195	5.17159
CT	79.639	4.3775
CT	166.478	5.11486
CT	157.41	5.05885
TT	25.38	3.23396
CT	101.722	4.62224
CT	95.832	4.5626
CC	90.73	4.50789
CT	205.884	5.32731
CC	70.14	4.25049
TT	22.684	3.12166
CT	214.55	5.36854
CT	25.16	3.22526
CT	149.586	5.00787
TT	111.633	4.71522
TT	43.78	3.77918
TT	104.244	4.64673
CC	43.248	3.76695
CC	81.328	4.39849
CT	29.156	3.37266
CT	33.276	3.50484
CC	110.398	4.70409
CT	54.18	3.99231
CC	143.227	4.96443
CC	21.58	3.07177
CT	31.122	3.43791
CT	34.814	3.55002
CT	#N/A	#N/A
CT	123.552	4.81666
CT	94.363	4.54715
CC	125.123	4.8293
TT	33.698	3.51744
CC	25.38	3.23396
CT	133	4.89035
CT	63.081	4.14442
CT	119.584	4.78402
TT	36.54	3.59841
CC	192.696	5.26111
CT	31.641	3.45445
CT	75.756	4.32752
CC	123.344	4.81498
TT	110.376	4.70389
TT	78.2	4.35927
CT	124.266	4.82242
CT	28.006	3.33242
CT	84.042	4.43132
CT	36.366	3.59363
CC	125.07	4.82887
CC	80.4	4.38701
CT	87.804	4.47511
TT	47.075	3.85174
CT	61.812	4.1241
CT	185.668	5.22396
CT	114.75	4.74276
CC	104.076	4.64512
CT	107.91	4.6813
TT	100.43	4.60946
CT	72.944	4.28969
CT	83.414	4.42382
CT	68.262	4.22335
CC	74.2	4.30676
CC	65.095	4.17585
TT	170.28	5.13744
CC	53.55	3.98062
CT	39.396	3.67366
TT	64.8	4.17131
CT	144.91	4.97611
TT	83.655	4.4267
CC	128.62	4.85686
TT	44.982	3.80626
CT	179.952	5.19269
CC	104.16	4.64593
CT	93.22	4.53496
CT	118.783	4.7773
CC	71.76	4.27333
CT	46.376	3.83678
CT	66.024	4.19002
CC	73.332	4.295
CT	65.52	4.18236
CT	70.596	4.25697
CC	18.084	2.89503
CC	94.572	4.54936
TT	66.43	4.19615
CC	20.111	3.00127
CT	117.824	4.76919
CT	103.79	4.64237
CC	50.49	3.92178
CC	193.05	5.26295
CC	153.545	5.03399
CT	75.072	4.31845
CC	146.207	4.98502
TT	50.901	3.92988
CT	159.744	5.07357
CT	64.914	4.17306
CT	44.064	3.78564
TT	106.65	4.66955
CT	54.096	3.99076
TT	93.666	4.53974
CT	46.945	3.84898
CC	30.975	3.43318
CT	66.78	4.2014
CC	182.308	5.2057
CT	30.894	3.43056
CT	86.4	4.45899
TT	93.388	4.53676
CT	31.455	3.44856
TT	55.225	4.01142
TT	31.832	3.46047
TT	84.405	4.43563
CT	45.732	3.8228
CT	62.916	4.1418
CC	67.262	4.2086
TT	13.284	2.58656
TT	41.565	3.72726
CC	178.296	5.18345
CT	76.76	4.34068
CC	80.15	4.3839
TT	51.012	3.93206
CC	31.178	3.43971
CT	73.53	4.29769
CT	76.6	4.3386
TT	49.796	3.90793
CC	16.8872	2.82656
CT	68.595	4.22822
CC	145.664	4.9813
CT	51	3.93183
CC	108.29	4.68481
CT	106.634	4.6694
CC	73.36	4.29538
TT	60.168	4.09714
CT	216.976	5.37979
CT	40.875	3.71052
TT	402.32	5.99725
CT	116.64	4.75909
TT	122.421	4.80747
CT	234.073	5.45563
CC	137.904	4.92656
CT	39.621	3.67936
TT	61.425	4.11782
CC	64.26	4.16294
TT	70.74	4.25901
CT	212.256	5.35779
CC	98.857	4.59367
CC	30.668	3.42322
TT	62.997	4.14309
CT	129.528	4.8639
CT	74.4	4.30946
CT	282.15	5.64244
CC	80.586	4.38932
CT	270.68	5.60094
CT	64.277	4.1632
TT	292.734	5.67926
CC	77.182	4.34617
CT	169.125	5.13064
CT	100.845	4.61358
CT	118.851	4.77787
CT	88.445	4.48238
CT	65.94	4.18875
CT	95.221	4.5562
CC	82.694	4.41515
CT	38.178	3.64226
CT	84.744	4.43963
TT	32.786	3.49
CT	60.26	4.09867
CT	70.713	4.25863
CT	44.154	3.78768
TT	88.11	4.47859
CT	71.2	4.26549
CC	90.748	4.50809
CT	90.972	4.51055
TT	54.24	3.99342
CT	62.901	4.14156
CT	116.412	4.75714
CC	97.697	4.58187
CT	56.134	4.02774
TT	117.824	4.76919
CC	132.572	4.88713
CT	27.675	3.32053
TT	102.986	4.63459
CT	105.711	4.66071
CT	68.32	4.2242
CT	98.306	4.58809
CT	44.588	3.79746
TT	59.332	4.08315
CT	65.712	4.18528
TT	23.647	3.16324
CT	117.04	4.76252
TT	123.904	4.81951
CC	129.812	4.86609
CC	39.672	3.68065
TT	178.89	5.18677
CC	241.63	5.48741
TT	80.029	4.38239
CT	158.46	5.0655
CT	49.959	3.9112
CT	135.641	4.91001
CT	118.974	4.7789
CT	113.274	4.72981
CT	189.552	5.24466
CC	64.672	4.16933
CC	340.736	5.83111
CT	43.076	3.76297
CT	50.622	3.92439
TT	64.372	4.16468
TT	152.685	5.02838
CT	66.33	4.19464
CC	110.176	4.70208
CC	111.15	4.71088
CT	104.599	4.65013
TT	193.64	5.266
CC	35.722	3.57577
CC	113.436	4.73124
CT	10.712	2.37136
CT	80.934	4.39363
CT	60.192	4.09754
CT	51.66	3.94468
TT	26.97	3.29473
TT	110.968	4.70924
CC	74.782	4.31458
CC	29.925	3.39869
CT	69.498	4.2413
CT	35.708	3.57537
CC	194.532	5.2706
TT	25.61	3.24298
TT	126.42	4.83961
CC	42.687	3.75389
CT	115.818	4.75202
CC	50.094	3.9139
TT	78.234	4.3597
CT	62.1	4.12875
CC	115.866	4.75243
CT	121.552	4.80034
TT	#N/A	#N/A
CC	32.307	3.47528
CT	82.695	4.41516
CT	197.88	5.28766
CC	19.044	2.94675
CT	102.336	4.62826
CC	95.297	4.557
CT	108.592	4.6876
CT	70.942	4.26186
TT	64.449	4.16587
TT	58.918	4.07615
CC	220.32	5.39508
TT	43.901	3.78194
CT	45.576	3.81938
CC	48.151	3.87434
CT	71.232	4.26594
CC	156.33	5.05197
TT	60.214	4.0979
CC	70.616	4.25726
TT	132.06	4.88326
CT	102.56	4.63045
TT	13.379	2.59369
CT	47.489	3.8605
CT	25.08	3.22207
CT	126.85	4.84301
TT	54.21	3.99287
CT	34.22	3.53281
CT	46.53	3.8401
TT	86.349	4.4584
CC	121.22	4.79761
CT	54.808	4.00384
TT	91.53	4.51667
CT	35.784	3.5775
CT	26.376	3.27245
CT	98.161	4.58661
TT	48.096	3.8732
TT	38.934	3.66187
TT	104.424	4.64846
CT	63.539	4.15165
TT	83.496	4.4248
TT	89.628	4.49567
CT	35.511	3.56984
CT	45.562	3.81907
CT	50.094	3.9139
CC	77	4.34381
CT	160.882	5.08067
CT	34.854	3.55117
CC	61.952	4.12636
TT	35.604	3.57246
TT	42.315	3.74514
CT	126.35	4.83906
CT	#N/A	#N/A
CT	69.861	4.24651
#N/A	72.145	4.27868
CC	38.654	3.65465
CC	57.276	4.04788
CT	146.072	4.9841
CT	31.768	3.45846
CC	83.634	4.42645
CT	112.944	4.72689
CT	92.008	4.52188
CT	254.725	5.54018
TT	89.964	4.49941
TT	42.78	3.75607
TT	41.36	3.72231
CT	75.9	4.32942
CC	104.247	4.64676
CT	42.9	3.75887
CT	88.55	4.48357
CT	61.824	4.12429
TT	67.362	4.21008
CT	117.195	4.76384
CT	32.032	3.46674
TT	312.795	5.74555
CT	114.258	4.73846
TT	70.664	4.25794
CC	132.86	4.8893
TT	40.338	3.69729
TT	78.515	4.36329
TT	53.1	3.97218
CT	51.891	3.94915
CT	34.744	3.54801
CT	152.26	5.02559
CT	19.75	2.98315
TT	25.488	3.23821
CC	47.936	3.86987
TT	81.27	4.39778
CC	110.055	4.70098
CC	74.26	4.30757
CC	189.588	5.24485
TT	82.485	4.41262
CC	126.363	4.83916
TT	17.368	2.85463
CC	44.46	3.79459
CT	35.862	3.57968
CC	38.48	3.65014
TT	202.4	5.31025
CT	63.9	4.15732
CT	65.178	4.17712
CT	82.89	4.41751
CT	44.678	3.79948
CT	102.393	4.62882
CC	142.104	4.95656
CT	284.592	5.65106
CT	73.344	4.29516
CC	59.596	4.08759
TT	168.487	5.12686
CC	44.955	3.80566
TT	50.304	3.91808
CC	55.544	4.01718
TT	162.208	5.08888
TT	138.816	4.93315
CT	143.45	4.96599
CT	96.652	4.57112
TT	126.876	4.84321
CT	171.68	5.14563
CC	165.985	5.1119
CC	79.523	4.37605
CC	134.322	4.90024
CC	125.252	4.83033
CT	126.672	4.8416
CC	100.116	4.60633
TT	39.104	3.66622
TT	93.024	4.53286
CC	84.968	4.44227
CT	39.516	3.67671
CT	#N/A	#N/A
TT	145.08	4.97729
CC	85.475	4.44822
CT	110.744	4.70722
CT	181.134	5.19924
CT	50.904	3.92994
CT	56.232	4.02949
CT	33.6	3.51453
CT	140.049	4.94199
CT	107.968	4.68183
TT	129.789	4.86591
CC	192.604	5.26064
CT	42.848	3.75766
TT	76.86	4.34199
CT	76.626	4.33894
TT	56.17	4.02838
CT	55.902	4.0236
CT	122.428	4.80752
TT	102.9	4.63376
TT	143.016	4.96296
TT	38.674	3.65517
CC	28.98	3.36661
CT	69.994	4.24841
CC	67.744	4.21574
CC	38.318	3.64592
TT	79.04	4.36995
CT	42.408	3.74734
CT	144.599	4.97396
CT	118.5	4.77491
CT	21.624	3.0738
CT	64.295	4.16348
CT	46.4	3.8373
TT	39.284	3.67082
CT	97.605	4.58093
CC	54.053	3.98997
CT	123.2	4.81381
CT	97.109	4.57583
TT	194.902	5.2725
CC	97.356	4.57837
TT	128.698	4.85747
CC	116.066	4.75416
CT	28.689	3.35651
CT	76.692	4.3398
CT	83.6	4.42604
CC	43.157	3.76484
TT	21.328	3.06002
TT	19.668	2.97899
CC	26.208	3.26606
TT	58.695	4.07235
CC	33.785	3.52002
CT	54.014	3.98924
CT	45.9	3.82647
CT	#N/A	#N/A
CT	178.648	5.18542
TT	155.44	5.04626
CT	138.27	4.92921
TT	157.644	5.06034
CC	181.61	5.20186
CT	61.288	4.11558
TT	27.966	3.33099
TT	149.838	5.00955
CT	31.243	3.4418
CT	38.988	3.66325
CT	337.28	5.82091
CC	45.472	3.8171
CT	58.896	4.07577
CT	189.612	5.24498
TT	40.8	3.70868
CC	115.805	4.75191
CT	68.643	4.22892
TT	42.431	3.74788
CC	192.423	5.2597
CC	47.6	3.86283
CC	141.372	4.95139
CC	49.651	3.90502
TT	95.04	4.5543
CT	156.768	5.05477
CC	45.312	3.81357
CT	106.86	4.67152
CC	161.46	5.08426
CT	104.832	4.65236
CC	50.463	3.92124
TT	49.517	3.90232
CC	65.508	4.18217
CT	70.247	4.25202
CT	98.868	4.59379
CT	187.92	5.23602
TT	87.248	4.46875
TT	46.644	3.84254
CC	108.108	4.68313
CC	36.608	3.60027
TT	32.538	3.48241
CT	32.781	3.48985
CC	167.265	5.11958
CC	107.583	4.67826
CT	114.75	4.74276
TT	46.368	3.83661
CT	66.144	4.19183
TT	41.664	3.72964
CC	118.8	4.77744
CC	19.0723	2.94824
CT	#N/A	#N/A
CT	41.374	3.72265
CT	34.804	3.54973
CC	159	5.0689
CT	109.237	4.69352
TT	37.908	3.63516
CC	81.64	4.40232
TT	73.748	4.30065
CT	99.275	4.59789
CC	74.753	4.31419
CT	35.03	3.5562
TT	56.1	4.02714
TT	30.03	3.4022
CT	44.52	3.79594
CC	80.46	4.38776
TT	40.59	3.70352
CT	142.635	4.96029
CC	110.687	4.70671
CC	136.041	4.91296
TT	113.715	4.7337
CC	57.96	4.05975
CT	48.988	3.89158
CC	72.32	4.2811
TT	220.968	5.39802
CT	73.01	4.2906
CT	45.326	3.81388
CT	78.547	4.3637
CT	40.53	3.70204
CT	70.06	4.24935
CT	130.815	4.87378
TT	67.284	4.20892
CT	17.514	2.863
TT	35.768	3.57705
CC	71.064	4.26358
CT	72.822	4.28802
CC	169.96	5.13556
TT	79.56	4.37651
CC	81.969	4.40634
CT	92.344	4.52552
CC	162.911	5.0932
CT	124.95	4.82791
TT	31.56	3.45189
CC	108.934	4.69074
CC	146.7	4.98839
CT	49.66	3.9052
CT	301.834	5.70988
CC	189.931	5.24666
CT	68.12	4.22127
TT	230.265	5.43923
CC	72.285	4.28062
CC	72.21	4.27958
TT	41.85	3.73409
CT	33.075	3.49878
CC	54.288	3.9943
TT	122.82	4.81072
CT	179.052	5.18768
CC	79.344	4.37379
CT	131.385	4.87813
TT	78.821	4.36718
CT	279.3	5.63229
CT	66.912	4.20338
CT	88.049	4.47789
CT	119.301	4.78165
TT	111.625	4.71515
CT	42.12	3.74052
CT	#N/A	#N/A
CT	24.108	3.18254
CT	44.781	3.80178
CT	125.44	4.83183
CT	85.33	4.44653
CT	53.375	3.97734
CT	61.045	4.11161
TT	150.252	5.01231
CC	62.726	4.13878
CT	89.28	4.49178
CT	127.73	4.84992
CT	73.024	4.29079
TT	99.084	4.59597
CT	38.678	3.65527
CT	112.75	4.72517
CT	148.41	4.99998
CT	35.64	3.57347
CT	128.935	4.85931
CC	154.35	5.03922
CT	37.366	3.62076
TT	53.875	3.98667
CC	71.655	4.27186
CC	62.879	4.14121
CC	80.724	4.39104
CC	38.85	3.65971
TT	61.41	4.11757
CT	99.182	4.59696
CT	48.16	3.87453
TT	82.07	4.40757
CC	125.4	4.83151
CC	210.24	5.34825
CC	62.646	4.1375
CT	88	4.47734
TT	48.433	3.88018
CT	62.568	4.13625
TT	82.17	4.40879
CC	86.996	4.46586
TT	68.967	4.23363
CC	177.858	5.18099
CC	123.808	4.81873
CC	36.424	3.59523
TT	89.4	4.49312
CC	90.984	4.51068
CT	80.036	4.38248
TT	#N/A	#N/A
CC	60.192	4.09754
CT	214.524	5.36842
TT	55.056	4.00835
CC	53.244	3.97489
CT	138.528	4.93107
CT	74.1	4.30542
TT	50.895	3.92976
CT	136.566	4.91681
TT	75.075	4.31849
CC	172.327	5.14939
TT	29.516	3.38493
CT	#N/A	#N/A
CC	55.892	4.02342
CT	69.56	4.24219
CT	56.595	4.03592
CC	121.608	4.8008
CT	49.56	3.90318
CC	57.408	4.05018
CT	66.15	4.19192
CT	136.32	4.91501
CC	100.45	4.60966
CT	50.464	3.92126
CC	53.333	3.97656
TT	17.688	2.87289
TT	59.337	4.08323
CT	56.434	4.03307
TT	64.2	4.162
CT	91.956	4.52131
CT	31.92	3.46323
CC	194.88	5.27238
TT	48.84	3.88855
CC	91.482	4.51614
CT	66.732	4.20068
CT	60.18	4.09734
TT	#N/A	#N/A
CC	78.75	4.36628
CT	42.294	3.74465
CT	30.74	3.42556
CC	218.79	5.38811
CC	65.94	4.18875
CC	71.63	4.27151
TT	39.405	3.67389
CT	94.805	4.55182
CC	100.947	4.6146
CC	29.946	3.3994
CT	50.715	3.92622
CT	36.108	3.58651
CT	67.08	4.20589
TT	62.457	4.13448
CT	162.208	5.08888
CT	84.838	4.44074
TT	63.9	4.15732
CC	118.236	4.77268
TT	153.972	5.03677
CT	32.2	3.47197
CT	163.125	5.09452
CC	64.74	4.17038
TT	46.62	3.84203
CT	20.812	3.03553
CC	159.016	5.069
CT	88.059	4.47801
CT	152.658	5.0282
CC	50.796	3.92782
CT	196.224	5.27926
CC	181.35	5.20043
TT	58.962	4.07689
CT	135.915	4.91203
CC	171.836	5.14654
CT	163.51	5.09687
CT	236.016	5.4639
CC	49.862	3.90926
CT	68.655	4.22909
TT	#N/A	#N/A
TT	45.854	3.82546
TT	72.102	4.27808
CT	271.08	5.60241
TT	28.014	3.3327
CC	60.52	4.10297
CT	79.998	4.382
CT	111.044	4.70993
TT	87.316	4.46953
CT	58.956	4.07679
CT	65.83	4.18708
CC	85.41	4.44746
TT	118.44	4.77441
CC	59.334	4.08318
CT	83.849	4.42902
TT	26.818	3.28907
TT	103.008	4.63481
TT	141.384	4.95148
CT	284.064	5.6492
CC	93.073	4.53338
CC	94.886	4.55268
CT	34.848	3.551
CT	70.756	4.25924
CC	65.608	4.1837
TT	96.976	4.57446
CT	95.256	4.55657
CT	66.5	4.1972
TT	75.001	4.3175
CT	84.024	4.4311
CT	25.758	3.24875
TT	63.35	4.14867
CT	21.648	3.07491
CC	79.92	4.38103
CT	73.7	4.3
CT	46.438	3.83812
TT	65.046	4.17509
CT	77.779	4.35387

## Sheet: cFT
rs10822184	Free_testosterone	Free_testosterone_cube
TT	363.055	7.13385
CT	371.928	7.1915
CT	408.933	7.42251
TT	445.223	7.63588
CT	519.64	8.03959
CC	623.174	8.54154
CC	568.776	8.2854
CT	750.036	9.08575
CT	468.001	7.76394
CC	474.049	7.79724
CC	345.745	7.01862
TT	#N/A	#N/A
CT	302.618	6.71374
CT	509.253	7.98567
TT	409.307	7.42477
TT	611.405	8.48743
CT	635.579	8.59785
CT	254.412	6.33645
CC	390.755	7.31086
CT	621.788	8.53521
CC	784.276	9.22195
CT	367.81	7.16486
CC	436.384	7.58501
CT	873.38	9.55875
CT	613.807	8.49853
TT	431.946	7.55921
CC	762.831	9.13712
CT	331.355	6.91987
CC	693.182	8.85012
CT	304.283	6.72603
CT	#N/A	#N/A
CT	720.31	8.9641
CT	458.271	7.70976
CT	542.24	8.1545
TT	504.328	7.95984
CC	388.942	7.29953
CT	649.989	8.66234
CC	613.863	8.49879
CT	389.378	7.30226
#N/A	663.15	8.72042
CT	719.711	8.96161
CT	493.062	7.90012
CC	774.541	9.18364
CT	565.305	8.26851
CC	255.362	6.34433
TT	526.578	8.07522
CC	646.07	8.6449
CT	604.977	8.45758
TT	743.207	9.05809
CT	750.887	9.08919
CT	302.618	6.71374
CT	352.912	7.06679
CT	448.162	7.65264
CT	407.715	7.41513
CC	540.252	8.14452
TT	277.967	6.52626
CC	690.197	8.8374
CC	785.016	9.22485
TT	604.037	8.4532
CT	602.705	8.44698
TT	279.79	6.5405
CT	351.959	7.06042
CC	301.222	6.7034
CC	229.324	6.12092
TT	371.849	7.19099
TT	565.514	8.26954
CT	576.711	8.32376
TT	535.862	8.1224
TT	267.101	6.44009
CT	527.259	8.0787
CC	474.725	7.80095
TT	337.417	6.96181
CT	360.906	7.11975
CT	580.787	8.34332
CC	508.636	7.98244
TT	590.975	8.39182
CT	577.814	8.32906
CT	701.791	8.88661
CT	458.242	7.70959
CC	436.24	7.58418
CC	384.451	7.27133
TT	502.831	7.95196
CC	555.646	8.22115
CT	402.008	7.38037
CC	632.076	8.58202
CT	348.758	7.03896
CC	541.008	8.14832
CC	330.116	6.91123
CC	296.558	6.66863
CT	372.73	7.19667
TT	350.108	7.04802
CT	287.953	6.60349
CT	575.664	8.31872
CC	530.154	8.09345
TT	462.658	7.73428
CC	469.257	7.77088
CC	513.062	8.00553
CC	554.929	8.21762
CT	429.831	7.54685
TT	408.543	7.42015
CT	423.455	7.50935
TT	266.012	6.43133
CT	1033.35	10.1099
CT	331.736	6.92252
TT	132.667	5.10021
CT	684.662	8.81371
TT	410.49	7.43192
CT	407.595	7.41441
CT	431.805	7.55839
TT	475.657	7.80605
CT	490.906	7.88859
CT	744.934	9.0651
CC	432.358	7.56162
CT	540.647	8.14651
CC	364.568	7.14375
CT	761.114	9.13026
CT	651.378	8.66851
TT	323.634	6.8657
CC	469.257	7.77088
CC	400.523	7.37127
CT	450.331	7.66497
CT	381.367	7.25183
CT	377.444	7.22688
CT	824.858	9.37835
CT	311.988	6.78234
CT	354.462	7.07712
CC	358.644	7.10485
TT	363.897	7.13936
TT	279.131	6.53536
CT	468.67	7.76764
CT	312.792	6.78815
CT	582.751	8.35271
CT	908.938	9.68675
CT	594.817	8.40997
CC	285.303	6.58318
CC	759.696	9.12459
TT	366.832	7.15851
#N/A	444.701	7.6329
CT	674.543	8.77007
CT	246.531	6.27033
CC	301.308	6.70405
CT	560.651	8.24576
CT	255.961	6.34929
TT	424.923	7.51802
CT	389.48	7.30289
CC	630.901	8.5767
TT	512.72	8.00375
CT	362.238	7.12849
TT	548.637	8.18644
CT	755.119	9.10623
CT	349.805	7.04599
TT	391.52	7.31562
TT	336.927	6.95844
CT	292.61	6.63891
CT	409.307	7.42477
CT	633.858	8.59008
CT	588.822	8.38162
CT	738.144	9.03747
TT	471.687	7.78427
CT	412.483	7.44393
TT	294.622	6.65409
CT	655.208	8.68546
CC	501.953	7.94733
CT	321.331	6.84938
CC	280.485	6.54591
TT	414.436	7.45565
CT	496.884	7.92049
TT	486.107	7.8628
CT	463.459	7.73874
CT	530.078	8.09307
CT	396.206	7.34469
CT	590.999	8.39194
CT	471.209	7.78164
CC	477.63	7.81683
CC	598.728	8.42836
CC	923.642	9.73871
TT	617.899	8.51738
CT	419.692	7.48704
CT	486.979	7.8675
TT	292.506	6.63812
TT	422.157	7.50167
CT	209.914	5.94311
TT	348.852	7.03959
CT	386.944	7.28701
CT	486.107	7.8628
TT	396.388	7.34582
CC	622.462	8.53829
TT	262.685	6.4044
CC	481.807	7.83955
CC	274.202	6.49666
CC	529.891	8.09211
CT	#N/A	#N/A
CT	586.187	8.3691
CT	392.397	7.32108
CT	665.562	8.73098
CC	432.658	7.56336
CC	563.201	8.25824
CC	287.31	6.59858
CC	696.176	8.86284
CT	715.29	8.94322
TT	375.984	7.21755
CC	435.539	7.58012
TT	273.287	6.48943
CC	#N/A	#N/A
CC	532.39	8.10482
CT	575.03	8.31566
CT	299.469	6.69038
TT	409.151	7.42383
CC	474.472	7.79956
CT	710.799	8.92447
CT	740.275	9.04616
CC	440.605	7.60939
CT	487.285	7.86915
TT	459.315	7.71561
CT	427.273	7.53185
CC	561.78	8.2513
CT	542.553	8.15606
CT	398.584	7.35936
CC	773.024	9.17764
TT	427.437	7.53282
CT	392.636	7.32257
CC	324.423	6.87127
TT	464.507	7.74457
TT	252.872	6.32363
TT	369.034	7.1728
CC	352.812	7.06612
CC	354.826	7.07954
CT	422.157	7.50167
CC	512.72	8.00375
TT	432.358	7.56162
TT	559.068	8.23799
CT	476.184	7.80893
CT	#N/A	#N/A
CT	296.512	6.66828
CC	331.643	6.92187
TT	455.042	7.69161
CC	652.642	8.67411
CC	485.829	7.8613
CT	380.13	7.24398
CC	695.652	8.86062
CT	473.344	7.79338
CC	507.777	7.97794
CC	528.684	8.08597
CC	785.659	9.22737
CC	347.746	7.03214
CT	833.015	9.40916
CC	473.393	7.79364
CT	353.473	7.07053
CC	473.344	7.79338
TT	432.225	7.56084
CC	399.095	7.3625
TT	700.933	8.88298
CC	540.367	8.1451
CC	685.319	8.81653
CC	338.191	6.96713
CC	225.202	6.08402
TT	373.519	7.20174
CT	609.078	8.47665
TT	633.38	8.58792
CC	558.816	8.23676
CC	874.547	9.56301
CT	757.48	9.11571
TT	560.391	8.24449
CT	291.362	6.62945
TT	293.658	6.64682
CT	264.405	6.41835
CT	651.99	8.67122
CT	302.82	6.71524
CT	281.324	6.55243
CC	599.476	8.43187
CT	518.489	8.03365
TT	234.34	6.16522
CT	391.592	7.31607
CC	356.643	7.09161
CT	622.936	8.54046
CT	455.865	7.69624
CT	342.123	6.99403
CT	362.984	7.13339
CT	294.984	6.65681
CC	547.179	8.17918
CT	612.637	8.49313
CT	292.783	6.64021
TT	248.58	6.28765
CT	730.415	9.00582
CC	1582.52	11.6533
CT	492.594	7.89762
TT	270.412	6.46659
CC	369.345	7.17482
CC	429.894	7.54722
TT	627.209	8.55994
CT	630.626	8.57546
CC	755.943	9.10954
CC	552.481	8.20551
CT	617.662	8.51629
CT	459.402	7.7161
CT	334.384	6.94089
CT	462.213	7.7318
TT	342.018	6.99331
TT	334.258	6.94002
TT	482.548	7.84357
CT	490.674	7.88735
CT	#N/A	#N/A
TT	332.203	6.92576
CT	#N/A	#N/A
CT	360.906	7.11975
TT	370.69	7.18351
TT	496.25	7.91711
TT	545.626	8.17144
CC	358.808	7.10592
CC	470.796	7.77936
CT	362.337	7.12915
CT	454.013	7.68581
CC	424.688	7.51663
CT	598.718	8.42831
CT	603.161	8.44911
TT	470.246	7.77634
CT	717.254	8.9514
TT	404.373	7.39481
CT	2178.52	12.9635
CC	571.237	8.29734
CT	618.37	8.51954
CT	522.029	8.05189
CC	464.419	7.74408
CT	503.039	7.95305
CT	457.884	7.70759
CC	417.565	7.47437
CT	511.736	7.99862
TT	525.9	8.07175
CC	497.729	7.92497
CT	456.547	7.70008
CT	381.367	7.25183
CT	305.983	6.73854
TT	686.164	8.82015
CC	625.659	8.55288
CT	284.973	6.58064
CC	388.22	7.29501
CT	332.991	6.93124
TT	559.163	8.23846
CT	386.81	7.28617
CT	954.781	9.84694
CC	586.526	8.37071
TT	403.563	7.38987
CT	439.02	7.60025
TT	280.742	6.5479
CT	643.022	8.63128
CT	436.763	7.58721
CT	405.374	7.40091
CT	651.69	8.66989
TT	291.504	6.63053
CC	557.26	8.22911
CT	465.323	7.7491
CC	514.627	8.01366
TT	291.208	6.62829
TT	647.715	8.65223
CC	493.062	7.90012
TT	559.068	8.23799
CT	402.885	7.38574
CC	435.182	7.57804
TT	523.954	8.06178
CC	330.997	6.91738
TT	649.906	8.66198
TT	768.082	9.15804
TT	346.499	7.02372
TT	568.764	8.28535
CT	488.453	7.87543
TT	413.814	7.45193
TT	865.156	9.52865
CT	633.976	8.59061
CC	311.159	6.77632
CT	324.04	6.86856
CT	388.931	7.29946
CT	449.185	7.65847
CC	340	6.97953
CC	233.847	6.1609
CT	401.588	7.3778
CT	452.917	7.67962
CT	531.942	8.10255
CC	526.627	8.07547
CT	668.853	8.74534
CT	306.917	6.74539
CC	527.964	8.08229
TT	316.271	6.81323
TT	350.404	7.05001
CT	693.579	8.85181
CT	798.857	9.27875
TT	654.252	8.68124
CC	261.065	6.39121
CT	266.012	6.43133
TT	444.701	7.6329
TT	403.253	7.38798
CT	670.46	8.75234
CT	289.209	6.61308
TT	939.102	9.79274
CT	#N/A	#N/A
CT	494.588	7.90826
CT	496.775	7.91991
CT	300.117	6.6952
TT	324.265	6.87016
TT	450.836	7.66784
CT	#N/A	#N/A
CC	334.028	6.93843
CT	589.796	8.38624
CC	504.999	7.96337
TT	273.975	6.49487
TT	271.644	6.47639
CC	238.696	6.20319
CT	408.053	7.41718
CC	371.641	7.18965
CT	397.347	7.35173
TT	216.154	6.00142
CT	225.924	6.09052
CT	503.605	7.95604
CC	741.497	9.05114
CT	#N/A	#N/A
CT	456.478	7.69969
CT	523.146	8.05764
CT	137.832	5.16555
CT	522.791	8.05581
TT	351.819	7.05948
CT	513.01	8.00526
CT	382.542	7.25927
CT	439.332	7.60205
CT	586.769	8.37187
CC	390.755	7.31086
TT	614.486	8.50166
CT	375.221	7.21266
TT	399.004	7.36194
CT	381.831	7.25477
TT	469.257	7.77088
TT	557.001	8.22783
CT	268.167	6.44864
TT	696.689	8.86502
CT	419.706	7.48712
CC	584.811	8.36255
CT	431.419	7.55614
CT	686.703	8.82246
CC	587.306	8.37442
CC	690.612	8.83917
CT	513.998	8.01039
CT	397.729	7.3541
CC	580.72	8.343
CC	531.942	8.10255
TT	326.673	6.88712
CT	454.324	7.68756
TT	657.778	8.6968
CT	379.454	7.23969
TT	539.309	8.13978
CT	1329.49	10.9958
TT	372.82	7.19725
TT	464.92	7.74687
CT	481.105	7.83574
CT	464.424	7.74411
CT	320.567	6.84394
CT	564.015	8.26222
CT	315.684	6.80901
TT	444.748	7.63317
TT	721.549	8.96923
TT	534.927	8.11767
CC	607.613	8.46985
TT	341.554	6.99015
CC	376.17	7.21874
TT	761.387	9.13135
CC	214.794	5.98881
CT	599.476	8.43187
CT	287.098	6.59695
TT	392.911	7.32427
CT	533.123	8.10853
CT	564.318	8.2637
CT	701.031	8.8834
CT	#N/A	#N/A
CT	392.606	7.32238
CT	451.033	7.66895
CT	381.755	7.25429
TT	499.375	7.9337
CC	739.74	9.04398
CT	369.527	7.176
TT	346.911	7.0265
CT	511.753	7.99872
CC	439.672	7.60401
CC	500.295	7.93857
CT	259.468	6.37815
CC	573.24	8.30703
CT	624.023	8.54542
CT	475.013	7.80253
CC	488.652	7.8765
TT	#N/A	#N/A
TT	630.818	8.57633
CT	448.382	7.6539
TT	444.3	7.6306
TT	604.409	8.45494
CC	339.161	6.97378
CC	324.55	6.87217
CT	329.603	6.90765
CT	433.139	7.56616
TT	480.382	7.83181
CT	569.143	8.28719
CC	475.612	7.8058
CC	624.41	8.54719
CC	411.207	7.43624
CT	364.831	7.14547
CT	759.543	9.12397
CC	407.29	7.41256
CT	536.368	8.12496
CC	458.25	7.70964
CC	529.098	8.08808
CT	245.239	6.25936
CT	320.604	6.8442
CT	604.037	8.4532
CT	357.435	7.09685
CT	622.307	8.53758
CT	563.311	8.25878
TT	513.01	8.00526
CT	503.958	7.95789
CT	671.777	8.75807
CC	557.52	8.23039
CT	643.72	8.6344
CT	1327.56	10.9905
TT	533.896	8.11245
CC	442.923	7.62271
TT	335.857	6.95107
CC	717.073	8.95065
CT	316.271	6.81323
CT	402.59	7.38393
CC	306.87	6.74504
TT	792.714	9.25491
CT	526.023	8.07238
CT	351.793	7.05931
CC	363.84	7.13899
CT	511.954	7.99976
CT	396.323	7.34541
CC	719.526	8.96084
CT	582.173	8.34995
CT	620.386	8.52879
CT	541.814	8.15236
TT	562.867	8.25662
CC	957.87	9.85755
CC	403.226	7.38782
CC	530.344	8.09442
TT	367.573	7.16332
CC	411.085	7.43551
CT	514.658	8.01382
CC	236.031	6.18002
TT	665.666	8.73143
TT	400.179	7.36916
CT	496.091	7.91627
TT	496.884	7.92049
TT	493.472	7.90231
CT	509.597	7.98746
CT	456.182	7.69803
CT	618.833	8.52167
CT	309.781	6.76631
CC	474.472	7.79956
CT	509.841	7.98874
TT	432.768	7.56401
CT	398.588	7.35938
CT	834.043	9.41303
TT	497.621	7.9244
CT	295.696	6.66216
CT	#N/A	#N/A
CC	498.431	7.92869
CC	460.452	7.72197
TT	501.953	7.94733
CT	585.55	8.36606
CT	478.079	7.81928
CT	559.068	8.23799
TT	519.181	8.03723
CT	470.224	7.77622
CC	555.639	8.22112
CT	318.223	6.82722
TT	613.189	8.49568
CT	288.867	6.61047
CT	333.042	6.93159
CT	548.922	8.18786
CC	243.006	6.2403
CT	444.085	7.62937
TT	555.293	8.21941
CC	377.719	7.22863
CT	394.83	7.33618
TT	513.946	8.01012
CC	653.274	8.67691
CT	843.872	9.44986
CT	354.609	7.0781
CC	342.279	6.99509
TT	286.808	6.59473
CT	276.987	6.51858
CT	389.928	7.30569
CT	567.558	8.27949
CT	458.954	7.71359
CT	438.058	7.5947
CT	406.697	7.40895
CC	441.441	7.6142
CC	577.775	8.32887
TT	277.2	6.52025
TT	408.804	7.42173
#N/A	455.403	7.69364
CC	312.82	6.78836
CT	324.662	6.87296
CT	603.686	8.45156
CT	404.68	7.39669
CT	703.227	8.89266
CT	587.852	8.37702
CT	507.062	7.9742
CT	483.054	7.8463
TT	621.049	8.53182
CT	497.702	7.92483
TT	375.575	7.21493
TT	311.69	6.78018
CC	484.789	7.85569
TT	719.379	8.96023
CT	590.614	8.39011
CT	525.175	8.06804
CT	557.001	8.22783
CC	296.795	6.67041
CT	412.284	7.44273
TT	390.504	7.30929
CC	407.098	7.41139
CC	438.058	7.5947
CT	494.17	7.90604
CC	345.812	7.01908
CT	369.034	7.1728
CT	713.933	8.93756
CT	606.534	8.46483
CC	510.458	7.99196
CT	560.542	8.24523
CT	778.255	9.1983
CC	264.412	6.4184
CT	495.299	7.91205
CT	268.949	6.45491
CC	#N/A	#N/A
TT	573.043	8.30607
CT	424.786	7.51721
CT	348.086	7.03443
TT	340.982	6.98625
CT	413.583	7.45054
CC	283.998	6.57312
TT	#N/A	#N/A
TT	401.807	7.37914
CT	569.781	8.29028
CT	416.704	7.46923
CT	515.201	8.01664
TT	#N/A	#N/A
CC	597.397	8.42211
CC	390.62	7.31002
CC	406.943	7.41045
TT	465.767	7.75157
CT	410.24	7.43041
CT	374.486	7.20795
CC	769.103	9.1621
TT	409.71	7.4272
CC	543.318	8.1599
CT	435.307	7.57876
CC	351.916	7.06014
CT	551.069	8.19852
CT	360.325	7.11593
CT	243.483	6.24438
CT	417.292	7.47274
CT	358.164	7.10167
TT	#N/A	#N/A
CT	797.629	9.274
CC	384.144	7.26939
CT	400.523	7.37127
CC	225.333	6.0852
TT	695.825	8.86135
TT	523.81	8.06104
TT	430.306	7.54963
CT	510.796	7.99372
CT	449.173	7.6584
CT	736.919	9.03247
TT	510.365	7.99147
TT	458.954	7.71359
CC	290.151	6.62026
CT	340.982	6.98625
CT	316.125	6.81218
CT	526.156	8.07306
TT	441.264	7.61318
CT	353.027	7.06756
CT	372.746	7.19677
CT	810.616	9.32406
CC	468.434	7.76633
CT	434.637	7.57488
CT	580.548	8.34218
TT	363.81	7.13879
CC	398.324	7.35776
CT	559.708	8.24114
CT	378.873	7.23599
CT	469.634	7.77296
TT	471.751	7.78462
CC	421.903	7.50016
CC	209.235	5.9367
CC	422.157	7.50167
CT	480.436	7.8321
TT	306.99	6.74592
CT	296.966	6.67169
CT	494.355	7.90702
CT	539.242	8.13944
CC	626.39	8.55621
TT	513.01	8.00526
TT	487.285	7.86915
TT	420.888	7.49415
CC	487.043	7.86785
TT	604.037	8.4532
CT	445.223	7.63588
CC	181.798	5.66495
CT	401.035	7.37441
CC	593.895	8.40562
TT	415.125	7.45979
CC	496.986	7.92103
CT	403.557	7.38984
CC	540.367	8.1451
CT	411.434	7.43761
TT	620.386	8.52879
TT	499.326	7.93344
CT	472.8	7.79039
CC	476.817	7.81239
TT	559.407	8.23966
CC	431.585	7.55711
CC	499.501	7.93437
CC	348.316	7.03598
CT	672.426	8.76089
CT	414.079	7.45351
CT	518.7	8.03475
CC	652.951	8.67548
CT	453.688	7.68397
CT	762.776	9.1369
CT	487.222	7.86881
CC	234.878	6.16994
CC	604.743	8.45649
CT	555.948	8.22264
CT	581.82	8.34826
CC	#N/A	#N/A
CC	852.115	9.48053
CT	473.519	7.79434
CT	933.328	9.77263
CT	115.754	4.87355
TT	462.993	7.73615
TT	502.738	7.95146
CT	423.838	7.51161
TT	407.595	7.41441
CC	594.643	8.40915
CC	268.02	6.44746
CT	818.712	9.355
CT	336.444	6.95512
CT	352.382	7.06325
CT	410.237	7.43039
CC	347.131	7.02799
TT	567.235	8.27792
CC	609.257	8.47748
CC	#N/A	#N/A
CT	651.217	8.66779
CC	432.712	7.56368
CC	210.256	5.94634
CT	580.72	8.343
CC	1065.34	10.2132
CT	162.167	5.45323
CC	513.264	8.00658
TT	947.587	9.82215
TT	947.158	9.82066
CT	358.988	7.10711
TT	423.836	7.5116
CC	542.903	8.15782
TT	809.949	9.3215
TT	176.048	5.60459
CC	432.712	7.56368
CT	356.414	7.09009
CT	481.79	7.83946
CC	659.644	8.70502
TT	686.447	8.82136
TT	347.505	7.03051
CC	386.944	7.28701
TT	348.555	7.03759
TT	381.711	7.25401
CT	389.716	7.30437
CT	532.248	8.1041
CT	386.414	7.28368
CT	453.953	7.68547
CT	627.727	8.5623
CC	619.253	8.52359
CC	384.077	7.26897
CT	383.133	7.26301
CC	657.418	8.69522
TT	549.097	8.18873
CC	262.012	6.39893
CT	#N/A	#N/A
CT	430.396	7.55016
CT	309.9	6.76717
CT	584.565	8.36137
CC	462.195	7.7317
CT	419.909	7.48833
CT	398.755	7.36041
TT	550.398	8.19519
TT	544.234	8.16448
CC	#N/A	#N/A
CT	494.713	7.90893
TT	505.561	7.96632
CT	434.566	7.57447
CT	477.745	7.81745
TT	864.307	9.52554
CC	850.851	9.47584
CC	626.39	8.55621
TT	413.053	7.44735
CC	366.319	7.15516
CT	528.81	8.08661
TT	640.401	8.61954
CT	596.332	8.4171
CC	524.63	8.06525
CT	325.146	6.87638
CC	805.213	9.3033
CC	755.41	9.1074
CT	509.597	7.98746
TT	347.003	7.02713
CT	376.383	7.2201
CC	881.766	9.58925
CT	286.75	6.59429
CC	465.032	7.74749
CT	459.402	7.7161
CC	515.684	8.01914
CT	603.392	8.45019
CT	575.89	8.3198
TT	411.284	7.43671
CT	598.199	8.42588
CT	525.713	8.07079
CC	473.87	7.79626
CC	602.453	8.44581
TT	335.495	6.94857
TT	338.841	6.97159
CT	523.485	8.05938
CT	390.749	7.31081
CT	385.653	7.2789
TT	365.512	7.14991
CT	502.45	7.94995
CT	445.518	7.63757
CC	694.836	8.85715
TT	443.875	7.62817
CC	469.871	7.77427
CC	223.028	6.06438
#N/A	210.256	5.94634
TT	398.152	7.3567
CT	517.841	8.0303
CT	539.044	8.13845
CC	476.383	7.81002
CT	444.138	7.62968
TT	444.898	7.63402
TT	629.396	8.56988
TT	527.557	8.08022
CT	551.973	8.203
CC	340.612	6.98372
CT	469.489	7.77216
TT	509.614	7.98756
CT	628.899	8.56762
CT	413.189	7.44817
CT	920.97	9.72931
CC	408.274	7.41852
CT	787.359	9.23402
TT	389.574	7.30348
CT	384.734	7.27311
TT	406.496	7.40774
CT	330.696	6.91528
CT	510.026	7.98971
TT	547.985	8.18319
CT	586.995	8.37294
CT	575.89	8.3198
CT	646.85	8.64838
TT	573.876	8.3101
CC	429.846	7.54694
CC	429.945	7.54752
CT	486.326	7.86398
CC	459.952	7.71917
CT	403.557	7.38984
CT	733.487	9.01843
CT	966.908	9.88845
TT	285.748	6.58659
CC	444.898	7.63402
CC	418.837	7.48196
CC	418.751	7.48144
CT	471.579	7.78368
TT	542.474	8.15567
CC	608.297	8.47303
CT	788.213	9.23736
TT	368.43	7.16889
CC	268.949	6.45491
CC	391.942	7.31825
TT	722.294	8.97232
CT	397.205	7.35086
CC	647.92	8.65314
CC	601.918	8.44331
CC	594.898	8.41035
TT	706.04	8.90451
CC	685.648	8.81794
TT	613.205	8.49576
CC	436.763	7.58721
CT	719.264	8.95975
TT	285.447	6.58429
CT	313.061	6.7901
CT	437.053	7.58888
CC	504.999	7.96337
CC	560.835	8.24667
CT	330.696	6.91528
CT	553.223	8.20918
TT	370.891	7.18481
TT	366.431	7.1559
CT	572.671	8.30428
CT	533.896	8.11245
CC	409.059	7.42327
CT	343.716	7.00487
TT	248.416	6.28627
CT	483.529	7.84887
CT	435.016	7.57708
CT	576.259	8.32158
CC	385	7.27479
CC	319.85	6.83884
CT	517.566	8.02888
CC	614.444	8.50147
CT	#N/A	#N/A
CC	546.094	8.17377
CT	483.834	7.85053
CT	634.997	8.59522
TT	443.446	7.62571
CT	1041.97	10.138
CC	376.013	7.21774
CT	335.698	6.94997
CT	418.118	7.47767
TT	457.366	7.70468
CC	675.787	8.77546
CT	246.328	6.26861
CT	451.14	7.66956
TT	443.875	7.62817
CT	481.167	7.83608
CT	861.246	9.51428
CT	322.585	6.85827
CT	242.455	6.23558
TT	227.978	6.10892
TT	594.817	8.40997
CT	359.876	7.11297
CT	250.746	6.30587
TT	790.398	9.24589
CC	519.137	8.037
CT	429.982	7.54774
CT	610.299	8.48231
CT	401.818	7.37921
CT	365.591	7.15043
CT	370.578	7.18279
CT	633.858	8.59008
CC	419.802	7.4877
CC	352.724	7.06553
CT	674.979	8.77196
CC	504.999	7.96337
CT	349.716	7.04539
CT	499.351	7.93357
CT	487.976	7.87286
CC	365.095	7.14719
CC	499.417	7.93392
CT	613.246	8.49594
TT	665.7	8.73158
CT	312.82	6.78836
TT	707.368	8.91009
CT	430.021	7.54796
CT	684.265	8.812
CT	602.573	8.44637
CT	504.705	7.96182
TT	419.345	7.48498
CT	570.024	8.29146
TT	478.379	7.82091
CC	442.383	7.61961
TT	485.626	7.86021
CC	513.757	8.00914
CT	386.944	7.28701
CT	274.251	6.49705
TT	449.736	7.6616
CT	452.699	7.67838
CT	528.684	8.08597
CC	351.916	7.06014
CT	880.489	9.58462
CC	470.224	7.77622
CT	807.964	9.31388
CT	408.543	7.42015
CC	261.851	6.39761
CT	606.108	8.46285
CC	435.268	7.57854
CC	325.306	6.8775
CT	351.41	7.05675
CT	424.966	7.51827
TT	285.447	6.58429
#N/A	590.565	8.38988
TT	385.869	7.28025
TT	438.222	7.59564
CC	436.954	7.58831
CC	438.427	7.59683
CC	596.8	8.41931
TT	405.651	7.4026
CT	417.151	7.4719
CT	310.594	6.77222
TT	427.219	7.53154
CT	399.466	7.36478
CC	340.915	6.98579
CC	571.061	8.29649
CT	427.075	7.53069
CT	608.418	8.47359
CC	421.017	7.49491
CC	631.526	8.57954
TT	328.655	6.90102
TT	921.533	9.73129
CT	319.279	6.83477
CT	513.13	8.00588
CT	365.194	7.14784
TT	580.72	8.343
TT	#N/A	#N/A
CT	416.823	7.46994
CT	432.021	7.55965
CC	435.635	7.58067
CT	608.316	8.47311
CC	480.57	7.83283
CT	466.2	7.75397
CC	447.417	7.6484
CC	556.552	8.22562
CC	411.085	7.43551
CT	378.946	7.23645
CC	513.422	8.0074
CC	913.11	9.70155
CC	313.931	6.79639
CT	559.694	8.24107
TT	433.073	7.56578
CC	646.766	8.648
CT	434.364	7.57329
TT	949.939	9.83026
CC	476.522	7.81078
CT	501.264	7.94369
CT	317.503	6.82207

## Sheet: cFT_LH ratio
rs10822184	cFT_LH_ratio
#N/A	176.513
CT	181.872
#N/A	120.573
CC	139.164
CT	84.4473
CC	167.037
TT	178.716
CT	#N/A
CT	272.415
CC	146.189
CT	154.793
CT	276.47
CT	58.6393
CT	85.3388
CT	87.1427
CT	132.469
CT	156.119
CT	177.604
CT	136.009
CT	109.915
CC	296.033
CT	173.288
CT	238.711
TT	301.991
TT	138.619
CT	129.005
CT	289.633
CT	#N/A
CC	120.043
CT	102.663
TT	46.6146
TT	#N/A
CC	117.035
CT	223.051
CT	105.037
CC	133.493
TT	138.121
CC	156.936
CT	151.477
TT	107.08
CC	109.547
CC	107.767
TT	63.6973
TT	196.762
CT	104.081
CC	131.738
CT	61.5077
CT	187.858
TT	143.257
CC	#N/A
TT	239.115
TT	66.3362
CT	104.563
CT	118.818
CC	125.152
TT	181.914
TT	173.598
TT	82.6664
CT	92.9832
CT	157.033
CT	196.85
CT	109.54
CT	231.245
CT	201.841
CT	66.8229
CT	195.041
CT	69.433
CT	168.124
TT	104.642
CC	130.363
CT	58.2906
TT	180.998
CT	126.066
CT	180.437
CT	87.6848
TT	163.659
TT	81.0594
CC	137.466
CC	54.6162
CC	79.1002
CT	235.987
TT	134.217
TT	114.601
CC	113.667
TT	102.684
TT	218.339
TT	129.433
TT	105.778
CT	147.887
CC	59.005
TT	72.2616
CT	84.9824
CC	117.161
TT	145.847
CT	78.2766
CC	110.473
CT	93.0528
CT	133.16
CC	85.6908
CT	99.8722
TT	129.096
CC	94.8839
TT	84.6275
CT	134.68
CT	45.6539
CC	110.832
CT	150.402
CT	108.358
CT	206.488
CT	35.5232
CT	114.044
CT	142.351
CT	118.003
CT	120.25
CT	133.869
CT	123.502
CT	#N/A
CT	163.802
CT	170.582
CC	49.6996
CT	164.4
CC	182.796
CT	141.536
TT	115.343
CC	132.367
CT	191.415
CT	312.883
CT	92.838
CT	161.513
CT	166.011
TT	94.8154
CC	91.2878
CT	150.732
TT	166.842
CC	297.888
CC	137.95
CC	189.261
CT	180.859
CT	101.569
CT	165.706
CT	58.3514
CC	110.021
CT	232.27
CT	142.195
CT	123.394
CT	176.41
CT	202.015
CT	130.763
CT	287.551
CT	139.023
TT	156.546
CC	88.3205
TT	219.199
TT	175.089
TT	219.95
CC	122.828
CT	94.9556
CT	134.946
CT	300.1
CT	123.874
CT	137.441
CT	150.477
CC	204.095
CC	221.756
CC	101.016
CC	145.754
CT	159.584
CT	118.2
TT	64.2554
CT	77.9519
TT	241.289
CC	195.512
CT	101.961
CC	129.199
CT	194.534
CT	112.292
CT	174.371
TT	415.609
CT	122.563
CT	54.9837
CC	68.4047
CT	166.019
TT	119.9
CT	80.5325
CT	166.759
TT	31.8912
TT	131.252
CT	146.958
CC	118.989
CC	238.894
CT	67.324
TT	217.397
TT	219.34
CT	142.626
CC	119.612
CT	157.307
CT	222.042
CT	180.414
CT	126.951
CC	108.891
CT	176.456
TT	195.266
TT	103.364
CC	53.2015
CC	65.6896
CC	106.265
CC	107.646
TT	134.23
CT	105.675
CC	138.65
CT	163.562
CC	77.8929
CT	135.132
CC	124.883
TT	128.174
CT	133.201
TT	191.155
CT	288.243
CC	144.199
CC	124.266
TT	121.198
CC	58.9526
TT	110.053
CT	107.758
CC	102.029
CC	128.367
CT	73.5761
TT	111.709
CT	96.386
TT	134.534
TT	98.9916
CC	120.232
TT	277.267
TT	#N/A
TT	184.387
CC	223.278
CC	119.759
CT	124.861
CT	127.096
TT	165.056
CC	197.751
CT	114.796
CT	143.887
CT	#N/A
CT	137.347
CC	85.3058
TT	98.1881
CT	102.133
CT	43.5337
CT	129.615
CT	183.908
CT	129.647
CC	98.0263
TT	192.492
CC	#N/A
TT	112.353
CT	#N/A
CT	133.767
CT	158.234
TT	127.375
CT	225.142
CC	335.699
CT	#N/A
CT	138.768
CC	176.95
CT	192.033
TT	133.625
CT	100.649
CT	94.3498
CT	163.889
TT	129.298
CC	63.9665
CT	100.491
CT	166.013
CT	103.799
CC	108.801
CC	54.1477
TT	273.399
CT	85.4623
CT	96.4028
CT	175.91
CT	105.071
CC	126.053
#N/A	46.62
TT	251.875
TT	95.8409
CC	111.233
CC	299.884
CC	147.214
CC	186.012
TT	106.477
CC	169.91
#N/A	192.367
TT	231.932
TT	135.42
CC	194.216
TT	64.9456
CT	108.797
CT	79.0122
CT	129.837
TT	130.443
CC	114.395
TT	126.795
CT	146.45
TT	182.243
CT	117.388
CT	172.9
CT	113.36
CC	142.362
CC	220.854
CT	167.523
CC	102.452
CC	76.7123
TT	95.5082
CT	130.418
CT	53.1563
TT	144.506
TT	168.14
CT	194.105
TT	95.9532
CT	210
CC	115.471
CC	170.25
CC	143.726
CT	194.238
CT	185.532
CT	176.365
CT	93.0478
CT	261.549
CT	463.236
TT	87.1436
TT	142.755
CC	228.293
CC	115.888
TT	224.572
CC	159.328
TT	158.818
CC	83.5312
CT	158.635
TT	100.215
CT	89.1217
CT	116.595
TT	167.426
CT	79.9605
CC	169.971
CC	246.858
TT	126.935
TT	150.212
TT	258.786
CT	113.364
CT	154.014
TT	113.795
CT	134.085
CT	275.23
TT	112.866
TT	98.9993
TT	104.492
CT	136.535
CC	146.342
CC	147.36
CC	146.975
CT	174.796
CT	189.67
CC	95.7175
CT	103.304
CC	325.62
CC	98.6938
CT	111.36
CT	78.6023
CT	111.739
CT	114.956
CT	153.991
CC	125.375
CC	84.1665
CT	126.846
CT	61.3069
TT	255.62
TT	205.624
CC	168.444
CT	184.852
CC	223.507
TT	126.561
CT	149.434
CT	209.131
CT	207.272
CC	124.3
CT	125.283
CT	115.381
CT	103.548
TT	71.7167
TT	224.234
TT	114.401
CT	116.105
CT	248.805
TT	99.8909
TT	214.666
CT	86.9888
CT	#N/A
CT	260.715
CT	181.782
CC	223.343
CT	125.931
CT	92.7233
CC	149.046
CC	103.901
CT	80.4037
CT	218.517
CT	66.2148
TT	121.28
CT	135.749
CT	128.026
TT	104.021
TT	84.0212
CT	206.087
CT	163.235
CC	248.528
CT	122.993
CT	272.467
CC	178.841
CC	93.5559
TT	132.528
CT	212.831
CC	77.7971
CT	93.7957
CT	83.8156
CC	83.7108
CT	70.0539
TT	260.139
CC	74.06
CT	82.7685
CT	201.588
CC	136.173
CT	99.9189
TT	173.833
CT	359.276
CT	135.172
TT	132.152
TT	133.161
CC	89.4298
TT	157.571
TT	85.589
TT	56.936
TT	168.62
CC	176.837
TT	135.674
CT	150.978
CT	112.902
CT	169.586
TT	#N/A
CT	158.252
CT	235.4
CT	#N/A
CT	85.1947
CC	142.336
CC	#N/A
CT	356.971
CT	157.676
CC	134.491
CT	76.4361
CT	115.267
CT	178.82
CC	98.4503
TT	83.64
CT	118.87
CC	40.4868
CT	127.771
CT	312.806
TT	224.525
TT	115.283
CC	171.65
CC	81.0525
CT	84.1435
CT	101.776
CT	121.49
CT	64.3096
CC	180.591
CT	62.2092
CT	142.67
CT	91.3656
TT	188.806
TT	147.817
CT	148.391
CT	177.413
CC	104.555
CC	75.4666
CC	544.244
CC	64.6704
CT	94.396
TT	148.576
TT	429.018
CC	34.1486
TT	98.8662
TT	65.6711
CC	69.3908
CT	227.721
CC	74.8758
CC	105.517
CC	162.723
CC	228.54
CT	96.0918
CT	114.558
CT	100.73
CT	51.4815
CC	142.989
CT	103.644
TT	105.859
CT	51.325
TT	152.824
CT	73.6125
CT	112.432
CT	194.484
CT	326.692
TT	109.803
CC	123.382
TT	#N/A
TT	212.405
TT	138.596
CT	116.246
CC	255.211
CT	207.154
CC	46.6566
CT	99.8898
CT	237.167
CT	161.557
TT	101.373
CC	109.31
CC	79.7446
CT	148.176
TT	132.781
TT	140.099
CT	113.478
CT	179.661
CT	210.771
CT	200.294
CT	115.52
TT	29.2559
CT	129.968
CC	66.7923
TT	132.53
CT	268.516
CT	144.318
CC	170.214
CC	151.194
CC	101.95
CT	96.1632
CC	82.1354
TT	123.801
CT	207.856
CC	168.407
CT	82.5263
TT	107.156
CC	188.558
CT	125.862
TT	109.846
CT	125.325
CT	106.897
CC	163.46
CT	188.964
CC	261.704
CC	134.342
CT	53.9873
CT	75.757
CC	142.919
CT	121.169
CC	287.26
CC	145.546
CC	65.086
TT	184.167
CT	185.438
TT	46.4154
CC	204.364
TT	124.421
CT	195.23
CT	132.905
CT	216.439
CT	171.947
CT	89.8599
CC	162.272
CC	142.062
CC	153.389
CT	63.2789
CT	106.353
CC	132.083
CT	275.901
CC	73.9001
CT	194.973
CT	107.926
CT	163.577
CT	102.772
TT	58.2524
CC	56.207
CT	109.202
CT	104.11
CT	246.759
CT	83.2468
CT	110.849
CC	147.713
TT	97.1694
TT	109.799
TT	74.0854
CT	117.296
CC	223.09
CC	211.864
CT	93.6428
CT	64.6958
CT	146.862
TT	113.111
TT	121.71
CC	246.628
CT	155.35
CC	135.629
CC	133.458
CT	134.58
TT	142.719
CC	122.841
CT	#N/A
CT	187.526
CT	209.532
CC	112.964
CT	113.561
TT	109.322
TT	206.347
TT	147.084
CC	87.2188
TT	40.2365
TT	150.177
CT	202.897
CC	175.575
CT	224.77
CT	102.304
CC	145.698
CT	51.5291
CC	74.7621
CC	116.81
CC	84.018
TT	51.3464
TT	85.1906
CC	93.3647
CC	74.0685
TT	113.422
CC	91.0915
CT	125.038
TT	67.7456
CT	83.1258
CT	85.4435
TT	82.1026
CT	136.157
CT	69.1486
CT	188.971
CT	142.737
CC	66.6877
CC	142.513
CC	114.967
TT	191.206
CT	203.765
CT	109.222
CC	52.6448
TT	116.544
CT	88.6881
TT	96.2501
CT	96.1896
CT	166.904
CT	124.177
CT	62.298
CC	316.54
TT	354.303
CT	130.126
CT	76.2732
CT	65.6978
CC	243.966
TT	154.241
TT	88.7725
TT	211.762
TT	141.757
TT	107.847
CC	175.831
CT	71.9262
CT	131.484
TT	133.967
TT	121.89
TT	168.982
CT	99.1808
CT	208.537
CT	74.6348
CC	36.5028
CT	#N/A
CT	50.2514
CT	356.121
TT	176.141
CT	102.492
CT	164.299
CC	119.821
TT	136.721
CC	#N/A
CT	126.915
CT	105.826
CT	1361.58
TT	127.634
CT	124.631
CC	40.5858
TT	134.422
CC	429.573
CC	96.9413
TT	219.322
CC	119.533
CT	69.5318
CT	105.073
CT	122.41
CT	123.569
CT	116.427
CT	174.397
CC	105.981
TT	122.1
CT	195.427
CT	125.612
CT	168.533
CT	59.7137
CC	80.1031
CT	139.47
TT	126.95
CT	95.6469
CT	77.5239
CT	214.91
TT	186.195
CC	109.31
CC	88.6439
CC	77.7996
CT	140.499
CC	216.713
CT	78.9351
CT	175.574
CC	121.335
CC	173.515
TT	121.667
CT	70.4888
CC	95.183
CT	129.823
CC	237.581
CT	94.5176
CT	170.351
CC	70.766
CT	71.0329
CC	196.527
CT	118.456
CC	164.491
TT	172.109
CT	157.014
CC	105.958
TT	145.276
CC	115.298
CT	163.911
CC	146.257
TT	96.5865
CC	220.053
TT	115.601
CT	107.792
CT	134.091
CT	1203.99
CT	183.305
CC	131.558
CT	156.403
CC	90.2341
CT	178.122
CT	94.8
CC	113.141
CC	90.67
TT	209.385
CT	126.957
CT	119.131
CT	173.796
CT	154.25
CC	249.516
CT	252.585
CT	147.503
CT	171.495
CC	186.73
TT	159.866
CT	184.529
CT	50.4153
CT	59.1249
CC	311.163
CT	19.6194
TT	147.941
CT	103.755
CT	86.7679
TT	196.876
CC	146.557
CC	110.125
CC	84.4825
CC	79.5455
CT	78.0199
CC	204.702
CC	148.398
CT	106.951
CT	106.71
TT	135.742
TT	413.95
TT	106.441
CT	80.5883
CT	193.108
CC	157.226
CC	140.582
TT	178.455
CT	93.5329
CC	95.8862
TT	104.076
TT	87.2536
CT	165.93
CC	#N/A
TT	103.634
#N/A	133.144
CC	116.276
CT	#N/A
CC	191.502
CC	187.759
TT	153.449
CT	85.9471
CT	103.791
CT	171.36
TT	139.024
CT	102.465
TT	213.066
TT	131.432
CT	124.124
CT	224.6
TT	94.7887
CC	135.187
CC	239.751
TT	84.4263
CT	137.318
CC	70.8727
CC	73.8364
CT	141.797
CT	115.566
CT	192.284
CC	75.4275
CT	241.915
CT	184.011
CC	129.085
CC	109.304
CT	230.765
TT	133.802
CT	156.649
CT	143.687
CT	87.7845
CT	139.384
CC	140.162
TT	109.435
CC	109.957
CT	127.546
CT	45.3422
TT	90.7931
TT	86.1171
CT	234.251
CT	135.061
CC	80.0122
CT	110.242
TT	82.0975
TT	126.051
TT	60.8238
TT	111.068
CC	110.962
CC	151.992
CT	174.134
TT	296.606
CC	70.5888
TT	210.295
CT	168.158
CT	191.76
CT	323.22
CT	153.319
CT	209.437
CT	84.2022
CT	58.1112
TT	57.3006
CC	147.396
TT	191.189
TT	113.214
CC	155.011
CT	84.1168
CT	74.0239
CT	104.357
CC	209.118
CC	91.8105
TT	153.666
CC	102.198
TT	108.98
TT	97.6244
CT	52.2427
CT	72.5139
CT	82.5682
CC	150.58
TT	88.597
CT	113.089
TT	98.9919
CT	150.029
CT	132.476
CT	98.4326
TT	113.66
TT	63.4206
CT	160.285
TT	220.838
CC	84.788
CC	133.243
CT	120.733
CC	128.76
TT	259.673
CC	88.3623
CC	182.99
TT	128.713
CC	81.3383
TT	#N/A
CT	96.4081
CC	84.1173
CC	103.257
CT	65.3554
CT	72.814
TT	149.558
CC	107.51
CT	136.413
CT	226.139
CC	217.249
CC	87.4859
CC	86.5648
CT	86.0017
CC	129.518
CT	200.77
TT	208.995
CC	106.4
TT	192.863
CC	91.4216
CT	142.089
CC	147.003
TT	90.1548
CC	132.471
CT	#N/A
CT	110.505
TT	124.3
CT	77.5156
CC	60.5748
CT	217.115
CC	173.612
CC	127.478
CC	76.3065
TT	259.105
CT	90.7042
CC	137.494
TT	147.711
CT	144.913
CT	283.421
CT	188.286
CT	190.04
CT	117.28
CT	91.2119
TT	176.046
CT	108.23
CT	159.376
CC	127.243
TT	78.6174
CT	101.031
CT	151.648
CT	97.6282
CC	125.537
CT	86.1718
CT	109.692
CC	153.79
TT	#N/A
CC	159.126
CT	87.2024
CT	90.2161
CT	146.839
CT	132.442
CT	272.948
CT	237.474
CT	52.7076
TT	127.043
CC	198.712
CC	299.336
CC	113.678
TT	246.5
CC	405.774
CT	168.203
TT	104.076
TT	103.582
CT	123.24
CT	114.031
CC	70.7101
TT	151.33
CC	165.509
CC	81.1521
TT	162.503
CT	104.762
CC	156.043
CT	245.509
CT	288.299
CC	148.971
TT	202.445
CT	182.237
CC	99.0397
CT	89.5817
CC	172.091
CT	87.159
CT	230.135
CC	120.631
TT	84.1227
CC	117.375
CC	123.923
CT	128.536
CT	103.102
CT	153.005
CT	161.523
TT	136.915
CT	130.109
TT	175.452
CT	51.2441
CT	146.062
CT	164.034
CT	143.115
CT	160.621
CC	136.735
CT	116.643
CT	297.038
TT	95.1758
TT	103.558
CT	128.01
CC	97.9825
CT	206.326

## Sheet: Estradiol
rs10822184	Estradiol	Estradiol_sqrt
CT	53	7.28011
TT	62	7.87401
CT	65	8.06226
CT	136	11.6619
TT	65	8.06226
CT	72	8.48528
CT	109	10.4403
CC	92	9.59166
CT	92	9.59166
CC	95	9.74679
CC	99	9.94987
CT	88	9.38083
CT	103	10.1489
TT	95	9.74679
TT	86	9.27362
CC	119	10.9087
CT	36	6
CT	77	8.77496
CT	142	11.9164
CC	87	9.32738
CT	84	9.16515
TT	75	8.66025
TT	92	9.59166
CT	105	10.247
TT	63	7.93725
CT	99	9.94987
TT	111	10.5357
TT	100	10
TT	64	8
CC	87	9.32738
CT	162	12.7279
TT	116	10.7703
CC	63	7.93725
CC	81	9
TT	139	11.7898
CC	81	9
CC	54	7.34847
CC	101	10.0499
CT	93	9.64365
CT	83	9.11043
CT	78	8.83176
CC	89	9.43398
TT	33	5.74456
TT	129	11.3578
TT	71	8.42615
CT	181	13.4536
CC	129	11.3578
CT	122	11.0454
CT	109	10.4403
CC	122	11.0454
CC	57	7.54983
CT	77	8.77496
CT	114	10.6771
CT	83	9.11043
CC	90	9.48683
TT	112	10.583
CC	132	11.4891
CT	115	10.7238
CT	99	9.94987
CC	111	10.5357
CT	62	7.87401
CT	51	7.14143
CT	77	8.77496
TT	81	9
CC	86	9.27362
CT	56	7.48331
CT	67	8.18535
TT	64	8
TT	58	7.61577
CT	41	6.40312
CT	79	8.88819
CC	80	8.94427
CC	75	8.66025
CC	95	9.74679
CC	77	8.77496
TT	#N/A	#N/A
CT	102	10.0995
CC	90	9.48683
CC	58	7.61577
TT	25	5
TT	85	9.21954
CT	80	8.94427
CT	78	8.83176
CT	84	9.16515
CC	80	8.94427
CC	59	7.68115
TT	130	11.4018
TT	83	9.11043
TT	48	6.9282
CT	91	9.53939
TT	55	7.4162
CC	98	9.89949
CT	88	9.38083
CC	87	9.32738
TT	59	7.68115
CT	72	8.48528
CC	72	8.48528
CC	104	10.198
CC	53	7.28011
CC	#N/A	#N/A
TT	104	10.198
TT	80	8.94427
CC	85	9.21954
CC	66	8.12404
CT	109	10.4403
CC	121	11
CC	83	9.11043
CC	48	6.9282
CC	76	8.7178
CT	95	9.74679
TT	43	6.55744
CT	75	8.66025
CC	67	8.18535
CC	99	9.94987
CT	81	9
CT	72	8.48528
TT	60	7.74597
CT	106	10.2956
CT	106	10.2956
CT	80	8.94427
CC	91	9.53939
CT	23	4.79583
CT	195	13.9642
CT	61	7.81025
CT	90	9.48683
CC	135	11.619
CT	92	9.59166
CC	83	9.11043
CT	73	8.544
CT	52	7.2111
CT	134	11.5758
TT	117	10.8167
TT	112	10.583
CT	73	8.544
CC	80	8.94427
CT	128	11.3137
CC	70	8.3666
CT	99	9.94987
CT	77	8.77496
CC	98	9.89949
CT	60	7.74597
CT	118	10.8628
CT	68	8.24621
CT	81	9
CT	29	5.38516
TT	29	5.38516
CT	82	9.05539
CC	55	7.4162
CT	92	9.59166
TT	#N/A	#N/A
TT	42	6.48074
CT	107	10.3441
CT	76	8.7178
CC	80	8.94427
TT	65	8.06226
TT	97	9.84886
CT	70	8.3666
CT	84	9.16515
CT	65	8.06226
TT	64	8
CT	60	7.74597
#N/A	105	10.247
CT	70	8.3666
CC	79	8.88819
TT	32	5.65685
CC	66	8.12404
CT	59	7.68115
CT	87	9.32738
CT	91	9.53939
CC	74	8.60233
TT	70	8.3666
CT	66	8.12404
CT	105	10.247
CT	91	9.53939
CT	91	9.53939
CC	125	11.1803
TT	13	3.60555
CT	84	9.16515
CC	69	8.30662
CT	82	9.05539
CT	84	9.16515
CT	85	9.21954
CT	89	9.43398
CT	112	10.583
CC	88	9.38083
CT	107	10.3441
TT	68	8.24621
CC	70	8.3666
CT	60	7.74597
CT	#N/A	#N/A
CT	49	7
CT	58	7.61577
CT	80	8.94427
CC	72	8.48528
CT	95	9.74679
CT	67	8.18535
CC	78	8.83176
CT	74	8.60233
TT	100	10
CT	68	8.24621
CT	81	9
TT	87	9.32738
CT	199	14.1067
TT	73	8.544
CT	83	9.11043
CC	93	9.64365
TT	#N/A	#N/A
CC	96	9.79796
CT	127	11.2694
CT	81	9
TT	65	8.06226
TT	57	7.54983
CC	48	6.9282
TT	87	9.32738
TT	74	8.60233
CC	55	7.4162
CC	89	9.43398
CT	87	9.32738
CT	64	8
CC	144	12
CT	63	7.93725
TT	87	9.32738
CT	90	9.48683
CC	62	7.87401
TT	67	8.18535
TT	71	8.42615
CT	61	7.81025
TT	106	10.2956
CT	109	10.4403
CT	108	10.3923
CC	127	11.2694
CT	89	9.43398
TT	70	8.3666
CC	103	10.1489
CT	64	8
TT	106	10.2956
CT	113	10.6301
CT	73	8.544
CT	95	9.74679
CT	83	9.11043
CC	95	9.74679
CT	80	8.94427
CC	54	7.34847
CT	93	9.64365
CC	96	9.79796
CC	80	8.94427
CT	92	9.59166
CT	67	8.18535
CC	91	9.53939
CT	88	9.38083
CC	90	9.48683
CC	112	10.583
CC	96	9.79796
TT	51	7.14143
CT	108	10.3923
CC	103	10.1489
CC	66	8.12404
CT	#N/A	#N/A
CT	104	10.198
CT	58	7.61577
TT	95	9.74679
TT	67	8.18535
CC	64	8
CC	74	8.60233
CT	53	7.28011
CT	104	10.198
CT	125	11.1803
TT	66	8.12404
TT	111	10.5357
CT	70	8.3666
CT	88	9.38083
CT	51	7.14143
CT	48	6.9282
CT	84	9.16515
#N/A	82	9.05539
CT	50	7.07107
TT	83	9.11043
CT	123	11.0905
CC	#N/A	#N/A
CC	57	7.54983
TT	68	8.24621
CC	92	9.59166
CC	66	8.12404
TT	68	8.24621
CT	6	2.44949
CT	144	12
CT	84	9.16515
TT	68	8.24621
CC	75	8.66025
CC	87	9.32738
TT	84	9.16515
CT	94	9.69536
CC	71	8.42615
TT	76	8.7178
CT	160	12.6491
CT	137	11.7047
CT	71	8.42615
TT	72	8.48528
TT	78	8.83176
TT	78	8.83176
CT	51	7.14143
CC	136	11.6619
CT	117	10.8167
CC	182	13.4907
CC	89	9.43398
CC	59	7.68115
CT	96	9.79796
TT	19	4.3589
TT	87	9.32738
CT	94	9.69536
CT	66	8.12404
CC	186	13.6382
TT	125	11.1803
TT	64	8
CC	82	9.05539
TT	108	10.3923
TT	133	11.5326
CT	83	9.11043
CT	94	9.69536
CC	88	9.38083
CT	66	8.12404
TT	141	11.8743
CT	101	10.0499
CT	109	10.4403
CT	86	9.27362
CC	46	6.78233
CT	72	8.48528
TT	129	11.3578
CT	31	5.56776
CC	57	7.54983
CT	71	8.42615
TT	171	13.0767
CT	46	6.78233
CT	72	8.48528
CT	98	9.89949
CT	108	10.3923
CT	91	9.53939
CT	72	8.48528
CT	69	8.30662
CC	90	9.48683
CT	107	10.3441
TT	79	8.88819
CT	83	9.11043
TT	80	8.94427
CC	86	9.27362
TT	76	8.7178
CT	100	10
TT	90	9.48683
CT	152	12.3288
CT	77	8.77496
CC	63	7.93725
CC	51	7.14143
CT	90	9.48683
CT	126	11.225
TT	66	8.12404
TT	89	9.43398
TT	70	8.3666
CT	78	8.83176
CC	100	10
CT	143	11.9583
CT	120	10.9545
TT	66	8.12404
TT	86	9.27362
CC	21	4.58258
CT	92	9.59166
CT	74	8.60233
CC	58	7.61577
CT	54	7.34847
CT	125	11.1803
CC	81	9
TT	92	9.59166
CC	91	9.53939
TT	127	11.2694
CT	77	8.77496
TT	77	8.77496
CC	33	5.74456
CC	129	11.3578
CT	88	9.38083
CT	109	10.4403
CT	97	9.84886
CT	110	10.4881
TT	83	9.11043
CT	79	8.88819
CT	98	9.89949
CT	86	9.27362
CT	143	11.9583
CC	116	10.7703
CT	115	10.7238
CC	60	7.74597
CT	82	9.05539
TT	51	7.14143
CC	140	11.8322
CT	115	10.7238
CT	73	8.544
CT	72	8.48528
CT	89	9.43398
CT	119	10.9087
CT	82	9.05539
CT	97	9.84886
CT	96	9.79796
CC	75	8.66025
TT	63	7.93725
CC	69	8.30662
CT	88	9.38083
TT	95	9.74679
TT	95	9.74679
CC	94	9.69536
CC	118	10.8628
CT	88	9.38083
CT	66	8.12404
CT	71	8.42615
CC	63	7.93725
CT	95	9.74679
TT	72	8.48528
CC	86	9.27362
CT	111	10.5357
CC	89	9.43398
CC	66	8.12404
CT	164	12.8062
CT	57	7.54983
CC	88	9.38083
CC	54	7.34847
CC	41	6.40312
CC	44	6.63325
CT	52	7.2111
CC	56	7.48331
CT	91	9.53939
CC	45	6.7082
TT	50	7.07107
CT	102	10.0995
CT	76	8.7178
CT	74	8.60233
CT	85	9.21954
CT	125	11.1803
CC	100	10
CT	78	8.83176
CC	79	8.88819
CC	71	8.42615
CC	62	7.87401
CC	125	11.1803
TT	61	7.81025
CC	52	7.2111
TT	98	9.89949
TT	61	7.81025
TT	125	11.1803
TT	82	9.05539
CT	89	9.43398
CT	76	8.7178
CT	91	9.53939
CC	82	9.05539
CC	59	7.68115
CT	87	9.32738
CT	80	8.94427
CC	86	9.27362
CC	98	9.89949
CC	91	9.53939
CT	150	12.2474
TT	143	11.9583
CT	76	8.7178
CC	77	8.77496
CT	76	8.7178
CT	58	7.61577
CT	139	11.7898
CC	92	9.59166
CT	71	8.42615
CT	142	11.9164
CT	58	7.61577
CC	108	10.3923
CT	81	9
CT	115	10.7238
TT	77	8.77496
CT	108	10.3923
CT	52	7.2111
TT	65	8.06226
CC	103	10.1489
CC	79	8.88819
CT	94	9.69536
CC	90	9.48683
CC	96	9.79796
CT	171	13.0767
CT	106	10.2956
CT	88	9.38083
CC	44	6.63325
CC	68	8.24621
TT	67	8.18535
CT	85	9.21954
CT	110	10.4881
CC	170	13.0384
TT	111	10.5357
CC	58	7.61577
CC	66	8.12404
CC	56	7.48331
TT	93	9.64365
CT	105	10.247
CT	144	12
CC	141	11.8743
CT	68	8.24621
TT	93	9.64365
TT	76	8.7178
TT	68	8.24621
CC	138	11.7473
CT	152	12.3288
CT	79	8.88819
TT	60	7.74597
TT	66	8.12404
CT	71	8.42615
CC	171	13.0767
TT	75	8.66025
CC	94	9.69536
CC	83	9.11043
CT	71	8.42615
CC	119	10.9087
CT	54	7.34847
CC	100	10
CT	129	11.3578
TT	73	8.544
CT	63	7.93725
CC	59	7.68115
TT	114	10.6771
CT	35	5.91608
CT	69	8.30662
CC	90	9.48683
CT	170	13.0384
CT	61	7.81025
CT	106	10.2956
TT	68	8.24621
CC	70	8.3666
CT	68	8.24621
TT	102	10.0995
CT	106	10.2956
CC	72	8.48528
TT	93	9.64365
CC	76	8.7178
CT	65	8.06226
CT	77	8.77496
CC	113	10.6301
CT	48	6.9282
CT	32	5.65685
TT	91	9.53939
CC	59	7.68115
CT	99	9.94987
CT	97	9.84886
TT	56	7.48331
CC	90	9.48683
CT	62	7.87401
CC	138	11.7473
CC	80	8.94427
CC	110	10.4881
CT	59	7.68115
CT	85	9.21954
CT	91	9.53939
CT	79	8.88819
CT	#N/A	#N/A
CT	104	10.198
CC	98	9.89949
TT	102	10.0995
TT	155	12.4499
CT	75	8.66025
CT	92	9.59166
CT	74	8.60233
TT	121	11
CT	69	8.30662
CT	118	10.8628
CT	89	9.43398
CC	52	7.2111
TT	93	9.64365
CT	66	8.12404
CT	93	9.64365
CT	88	9.38083
CT	56	7.48331
CC	103	10.1489
CT	62	7.87401
CC	100	10
CT	86	9.27362
CC	116	10.7703
CT	129	11.3578
CT	137	11.7047
CT	88	9.38083
CT	84	9.16515
CC	119	10.9087
CC	125	11.1803
CC	90	9.48683
CT	50	7.07107
CT	83	9.11043
TT	49	7
CC	73	8.544
CT	102	10.0995
CT	66	8.12404
CT	57	7.54983
CT	14	3.74166
CT	122	11.0454
TT	82	9.05539
CT	55	7.4162
TT	112	10.583
CC	160	12.6491
TT	90	9.48683
TT	125	11.1803
TT	94	9.69536
TT	68	8.24621
TT	70	8.3666
CT	96	9.79796
CT	76	8.7178
CT	67	8.18535
CT	83	9.11043
CC	96	9.79796
CC	164	12.8062
CC	91	9.53939
TT	107	10.3441
CT	84	9.16515
CT	81	9
CT	146	12.083
CT	93	9.64365
CT	59	7.68115
CT	89	9.43398
TT	83	9.11043
CT	139	11.7898
CT	92	9.59166
CC	172	13.1149
TT	145	12.0416
CT	#N/A	#N/A
CT	117	10.8167
CT	66	8.12404
CC	93	9.64365
CT	107	10.3441
CT	81	9
TT	80	8.94427
CT	30	5.47723
TT	84	9.16515
TT	84	9.16515
TT	56	7.48331
TT	55	7.4162
CC	116	10.7703
CT	29	5.38516
CC	69	8.30662
CT	121	11
CT	77	8.77496
CC	79	8.88819
TT	97	9.84886
CT	#N/A	#N/A
CC	90	9.48683
#N/A	87	9.32738
CC	80	8.94427
CT	76	8.7178
TT	140	11.8322
CT	59	7.68115
CC	69	8.30662
CT	88	9.38083
CT	88	9.38083
CT	67	8.18535
CT	97	9.84886
TT	72	8.48528
TT	103	10.1489
CT	80	8.94427
CC	84	9.16515
CT	65	8.06226
CT	63	7.93725
CT	58	7.61577
CT	92	9.59166
TT	110	10.4881
TT	234	15.2971
TT	118	10.8628
CT	53	7.28011
CC	94	9.69536
CT	58	7.61577
TT	63	7.93725
CT	86	9.27362
TT	88	9.38083
TT	67	8.18535
CT	52	7.2111
CT	51	7.14143
CT	76	8.7178
CT	133	11.5326
CT	139	11.7898
CT	62	7.87401
CT	99	9.94987
CT	#N/A	#N/A
CT	101	10.0499
CT	42	6.48074
CT	98	9.89949
TT	71	8.42615
TT	56	7.48331
CT	37	6.08276
TT	69	8.30662
CT	79	8.88819
TT	67	8.18535
CC	95	9.74679
CT	88	9.38083
TT	60	7.74597
CT	118	10.8628
CT	112	10.583
CT	95	9.74679
TT	121	11
CT	118	10.8628
TT	80	8.94427
CT	68	8.24621
CC	89	9.43398
CC	90	9.48683
CT	79	8.88819
CC	#N/A	#N/A
CC	129	11.3578
TT	91	9.53939
TT	178	13.3417
TT	58	7.61577
CT	106	10.2956
CT	68	8.24621
TT	#N/A	#N/A
CC	75	8.66025
TT	225	15
TT	93	9.64365
CC	114	10.6771
CC	128	11.3137
CT	70	8.3666
CT	65	8.06226
CT	66	8.12404
CC	80	8.94427
CC	61	7.81025
TT	47	6.85565
CC	#N/A	#N/A
CT	70	8.3666
CC	116	10.7703
CT	122	11.0454
CT	64	8
CT	108	10.3923
CC	53	7.28011
TT	76	8.7178
CT	101	10.0499
CT	58	7.61577
TT	83	9.11043
CC	106	10.2956
CT	101	10.0499
CT	72	8.48528
CC	79	8.88819
TT	89	9.43398
CC	86	9.27362
CT	64	8
CT	54	7.34847
CT	136	11.6619
CT	103	10.1489
CT	85	9.21954
CC	129	11.3578
CT	81	9
CT	60	7.74597
CT	112	10.583
CC	91	9.53939
TT	110	10.4881
TT	80	8.94427
CC	65	8.06226
CC	80	8.94427
CC	62	7.87401
CC	106	10.2956
CT	74	8.60233
CT	105	10.247
CC	119	10.9087
TT	121	11
CT	79	8.88819
CC	70	8.3666
CC	65	8.06226
TT	96	9.79796
TT	111	10.5357
CT	157	12.53
TT	99	9.94987
CT	113	10.6301
CC	62	7.87401
TT	51	7.14143
CT	86	9.27362
CT	107	10.3441
CC	89	9.43398
CT	56	7.48331
CT	175	13.2288
CT	86	9.27362
CT	104	10.198
CT	90	9.48683
CT	111	10.5357
CT	165	12.8452
CT	111	10.5357
CT	102	10.0995
TT	84	9.16515
CC	58	7.61577
TT	104	10.198
TT	71	8.42615
CT	74	8.60233
CT	103	10.1489
TT	67	8.18535
CT	78	8.83176
CC	65	8.06226
CC	70	8.3666
CC	73	8.544
CT	74	8.60233
CT	#N/A	#N/A
CT	98	9.89949
CT	106	10.2956
CT	72	8.48528
TT	150	12.2474
TT	72	8.48528
TT	89	9.43398
TT	111	10.5357
CT	37	6.08276
CC	110	10.4881
CC	100	10
TT	113	10.6301
TT	110	10.4881
TT	148	12.1655
CC	79	8.88819
CT	93	9.64365
CT	78	8.83176
CT	92	9.59166
TT	75	8.66025
CT	63	7.93725
CT	67	8.18535
CT	100	10
CT	51	7.14143
TT	95	9.74679
TT	66	8.12404
CT	72	8.48528
TT	94	9.69536
TT	77	8.77496
CC	46	6.78233
CC	100	10
TT	50	7.07107
CT	77	8.77496
TT	101	10.0499
CC	105	10.247
CT	128	11.3137
TT	85	9.21954
TT	85	9.21954
TT	140	11.8322
TT	73	8.544
TT	79	8.88819
TT	83	9.11043
CT	69	8.30662
CC	58	7.61577
CC	144	12
CC	84	9.16515
CC	128	11.3137
CC	159	12.6095
CT	76	8.7178
CT	114	10.6771
TT	64	8
CC	72	8.48528
CT	90	9.48683
CC	86	9.27362
CT	130	11.4018
CC	89	9.43398
TT	108	10.3923
CT	122	11.0454
CC	256	16
CT	73	8.544
TT	87	9.32738
CT	76	8.7178
TT	90	9.48683
TT	85	9.21954
CT	75	8.66025
CC	91	9.53939
TT	64	8
CT	47	6.85565
TT	119	10.9087
CT	25	5
CT	72	8.48528
CT	#N/A	#N/A
TT	98	9.89949
CT	84	9.16515
CC	124	11.1355
CC	106	10.2956
CC	68	8.24621
CT	92	9.59166
CT	97	9.84886
CT	124	11.1355
TT	90	9.48683
CC	104	10.198
CT	#N/A	#N/A
TT	141	11.8743
CT	152	12.3288
CT	86	9.27362
CT	53	7.28011
TT	89	9.43398
CT	90	9.48683
TT	60	7.74597
CC	73	8.544
CC	81	9
CC	43	6.55744
CC	77	8.77496
CC	78	8.83176
CC	78	8.83176
CC	105	10.247
CT	137	11.7047
TT	84	9.16515
TT	76	8.7178
CC	137	11.7047
CT	92	9.59166
CT	66	8.12404
CT	93	9.64365
CC	108	10.3923
CC	71	8.42615
CC	84	9.16515
CC	84	9.16515
CT	95	9.74679
CC	116	10.7703
CT	117	10.8167
CC	79	8.88819
TT	108	10.3923
CC	103	10.1489
CT	109	10.4403
TT	103	10.1489
CT	59	7.68115
CC	85	9.21954
CT	90	9.48683
CT	54	7.34847
CT	75	8.66025
CT	67	8.18535
TT	40	6.32456
CC	83	9.11043
CT	#N/A	#N/A
TT	149	12.2066
CT	168	12.9615
CC	139	11.7898
TT	49	7
CT	57	7.54983
CT	86	9.27362
TT	125	11.1803
CC	87	9.32738
CT	117	10.8167
CC	163	12.7671
CC	111	10.5357
CT	106	10.2956
CT	97	9.84886
CC	73	8.544
TT	86	9.27362
CC	103	10.1489
CT	168	12.9615
TT	75	8.66025
CT	98	9.89949
CT	86	9.27362
TT	71	8.42615
TT	92	9.59166
CC	102	10.0995
TT	114	10.6771
CT	163	12.7671
CT	128	11.3137
CC	85	9.21954
CT	40	6.32456
CT	76	8.7178
CT	66	8.12404
CC	58	7.61577
CC	80	8.94427
CT	58	7.61577
CC	95	9.74679
CT	105	10.247
CT	117	10.8167
CC	102	10.0995
CT	131	11.4455
CT	69	8.30662
CT	80	8.94427
TT	82	9.05539
TT	84	9.16515
#N/A	77	8.77496
CT	81	9
CT	#N/A	#N/A
TT	60	7.74597
CC	162	12.7279
CT	111	10.5357
CT	61	7.81025
CC	65	8.06226
TT	69	8.30662
TT	88	9.38083
CT	52	7.2111
TT	#N/A	#N/A
TT	61	7.81025
TT	82	9.05539
CT	73	8.544
CC	66	8.12404
CC	156	12.49
CC	67	8.18535
CC	61	7.81025
CT	107	10.3441
CC	89	9.43398
TT	112	10.583
CT	60	7.74597
CT	90	9.48683
CC	70	8.3666
CT	73	8.544
CT	103	10.1489
CT	113	10.6301
CT	75	8.66025
CC	75	8.66025
CT	27	5.19615
CT	72	8.48528
CT	86	9.27362
TT	#N/A	#N/A
TT	72	8.48528
TT	91	9.53939
CT	105	10.247
TT	71	8.42615
CT	87	9.32738
TT	109	10.4403
CT	67	8.18535
CT	54	7.34847
CC	135	11.619
CT	85	9.21954
CT	82	9.05539
CT	92	9.59166
CC	66	8.12404
CC	80	8.94427
CC	85	9.21954
CT	160	12.6491
CT	77	8.77496
TT	102	10.0995
CC	92	9.59166
TT	85	9.21954
CT	186	13.6382
CT	36	6
CT	90	9.48683
CT	78	8.83176
CT	176	13.2665
CT	67	8.18535
TT	73	8.544
CT	104	10.198
CC	141	11.8743
CC	90	9.48683
CC	114	10.6771
#N/A	69	8.30662
CT	87	9.32738
CC	59	7.68115
CT	62	7.87401
CT	20	4.47214
CC	94	9.69536
CT	65	8.06226
TT	92	9.59166

[truncated: 10 more sheets: Testosterone_Estradiol ratio, SHBG, Volume, Concentration, Total spermcount, Morphologically normal, Motility AB, Testis size orchidometer, Testis size ultrasound, Age at testis enlargement]
